# Supplementary material for: Methyl 3-oxo-2,3-dihydro-1,2-benzothia­zole-2-acetate 1,1-dioxide
Source: Acta Crystallogr Sect E Struct Rep Online. 2008 Apr 16;64(Pt 5):o859. doi: 10.1107/S1600536808009951 (PMC2961185; doi:10.1107/S1600536808009951)
Supplement: Supplementary file 2 [file e-64-0o859-Isup2.hkl]

#
# h,k,l, Fc-squared, Fo-squared, sigma(Fo-squared) and status flag
#
data_I
_shelx_title ' Compound X'
_shelx_refln_list_code          4
_shelx_F_calc_maximum       80.64
_exptl_crystal_F_000       264.00
_reflns_d_resolution_high  0.7711
 
loop_
 _symmetry_equiv_pos_as_xyz
 'x, y, z'
 '-x, -y, -z'
 
_cell_length_a     7.7650
_cell_length_b     8.4960
_cell_length_c     8.7760
_cell_angle_alpha 104.390
_cell_angle_beta  100.580
_cell_angle_gamma  94.300
 
_shelx_F_squared_multiplier     1.000
 
loop_
 _refln_index_h
 _refln_index_k
 _refln_index_l
 _refln_F_squared_calc
 _refln_F_squared_meas
 _refln_F_squared_sigma
 _refln_observed_status
   2   0   0      160.76      116.76      1.79 o
   3   0   0      199.32      203.28      3.13 o
   4   0   0      137.41      120.39      2.16 o
   5   0   0       99.88      108.74      2.05 o
   6   0   0      828.97      850.94     11.70 o
   7   0   0        8.58        8.79      2.42 o
   8   0   0       87.98       90.90      2.55 o
   9   0   0       39.49       38.76      4.04 o
  -9   1   0       68.99       61.41      5.61 o
  -8   1   0       29.93       24.70      2.78 o
  -7   1   0      391.34      395.79     12.26 o
  -6   1   0      284.06      302.63      4.65 o
  -5   1   0        4.34        2.11      0.53 o
  -4   1   0      797.54      801.21     10.90 o
  -3   1   0       22.95       36.30      0.86 o
  -2   1   0       87.10      115.94      2.28 o
   3   1   0       92.37       91.87      1.58 o
   4   1   0        2.40        1.44      0.36 o
   5   1   0        1.02        2.20      0.44 o
   6   1   0        0.14       -0.38      0.57 o
   7   1   0        1.47        2.83      0.62 o
   8   1   0      239.41      248.54      6.18 o
   9   1   0        0.01       -1.74      2.00 o
  -9   2   0        1.36        2.37      3.76 o
  -8   2   0       11.35       11.95      1.35 o
  -7   2   0      329.21      358.18      6.08 o
  -6   2   0        0.19        0.35      0.63 o
  -5   2   0      954.92     1015.11     19.94 o
  -4   2   0      378.16      391.00     10.62 o
  -3   2   0        0.30        3.30      0.48 o
  -2   2   0     6503.56     6859.56    214.80 o
   1   2   0     2804.58     2411.01     35.34 o
   2   2   0      629.71      610.38      7.53 o
   3   2   0      261.62      244.58      3.10 o
   4   2   0      105.85       95.85      1.52 o
   5   2   0      153.17      146.02      2.34 o
   6   2   0       30.68       30.94      2.50 o
   7   2   0       51.95       50.97      1.52 o
   8   2   0        5.64        4.90      0.75 o
   9   2   0       65.19       70.29      4.87 o
  -9   3   0        8.31        9.06      3.08 o
  -8   3   0       19.23       13.33      1.37 o
  -7   3   0       16.34        8.90      1.01 o
  -6   3   0      160.77      164.83      3.45 o
  -5   3   0      317.69      326.34      5.56 o
  -4   3   0        0.13        0.69      0.42 o
  -3   3   0      220.36      216.03      3.31 o
  -2   3   0      283.56      296.18      4.63 o
  -1   3   0      953.04      994.45     24.68 o
   0   3   0        1.80        0.31      0.27 o
   1   3   0      195.26      165.67      2.21 o
   2   3   0      274.43      260.05      3.60 o
   3   3   0        4.93        3.05      0.75 o
   4   3   0       31.47       20.51      1.82 o
   5   3   0        8.93        6.06      2.38 o
   6   3   0        5.00        2.53      1.13 o
   7   3   0       92.96       88.80      5.27 o
  -9   4   0       29.28       20.31      3.21 o
  -8   4   0       37.55       39.09      5.47 o
  -7   4   0        9.37        7.84      1.33 o
  -6   4   0      281.73      285.44      5.59 o
  -5   4   0        0.01       -0.17      0.60 o
  -4   4   0        3.94        2.42      0.94 o
  -3   4   0     1444.47     1497.59     23.39 o
  -2   4   0     2162.52     2218.27     93.22 o
  -1   4   0      846.52      928.48     12.22 o
   0   4   0      245.94      248.80      3.49 o
   1   4   0      187.07      180.86      2.44 o
   2   4   0      791.65      797.77     10.62 o
   3   4   0       34.30       29.39      1.34 o
   4   4   0      192.29      165.26      4.02 o
   5   4   0       45.35       48.04      2.17 o
   6   4   0      161.17      158.44      5.06 o
   7   4   0        1.00        1.74      1.62 o
  -9   5   0       40.99       34.06      4.80 o
  -8   5   0        4.20        1.13      3.51 o
  -7   5   0       61.53       69.44      4.97 o
  -6   5   0        0.92       -0.56      0.81 o
  -5   5   0      331.91      328.52      5.65 o
  -4   5   0      681.22      688.04     20.29 o
  -3   5   0      421.38      437.67      7.97 o
  -2   5   0      412.10      452.33     10.49 o
  -1   5   0       14.80       13.26      0.66 o
   0   5   0        0.10        0.21      0.39 o
   1   5   0     1043.35     1026.96     12.91 o
   2   5   0      203.54      177.35      5.64 o
   3   5   0      140.74      138.54      2.08 o
   4   5   0        7.27        7.50      1.22 o
   5   5   0        3.85        2.25      1.14 o
   6   5   0       76.96       70.29      3.94 o
   7   5   0       33.27       36.30      5.92 o
  -8   6   0        3.84        1.36      6.51 o
  -7   6   0       26.83       26.30      5.75 o
  -6   6   0      108.06       95.87      3.26 o
  -5   6   0      153.93      156.87      3.75 o
  -4   6   0      358.65      376.62      6.75 o
  -3   6   0     1465.81     1521.15     21.88 o
  -2   6   0       18.74       14.12      1.14 o
  -1   6   0      101.84       88.57      3.48 o
   0   6   0        5.74        6.07      1.26 o
   1   6   0      253.45      268.64      4.12 o
   2   6   0        7.26        9.99      0.62 o
   3   6   0      530.63      538.35      7.38 o
   4   6   0       61.46       61.06      2.80 o
   5   6   0      101.46      102.12      4.97 o
   6   6   0       10.69       10.72      2.12 o
   7   6   0       84.99       96.11     10.96 o
  -8   7   0       10.92       13.48      3.60 o
  -7   7   0        3.11        3.92      2.47 o
  -6   7   0        7.90        3.51      2.00 o
  -5   7   0       87.48       97.32      3.74 o
  -4   7   0     1034.01     1162.03     38.86 o
  -3   7   0       15.97       18.41      1.45 o
  -2   7   0        1.05       -0.12      0.80 o
  -1   7   0      195.71      192.85      3.27 o
   0   7   0        6.14        7.33      0.70 o
   1   7   0        3.50        1.48      0.71 o
   2   7   0       89.40       91.78      2.11 o
   3   7   0        0.99        0.60      1.06 o
   4   7   0        0.34        0.12      2.02 o
   5   7   0       80.86       80.38      4.81 o
   6   7   0        2.03        8.51      5.47 o
  -7   8   0        8.96        5.56      2.47 o
  -6   8   0        4.56        0.97      2.23 o
  -5   8   0       51.32       52.96      4.10 o
  -4   8   0      221.65      228.84     16.71 o
  -3   8   0        0.38       -0.54      1.12 o
  -2   8   0      168.35      171.33     10.79 o
  -1   8   0       43.31       41.74      1.73 o
   0   8   0       69.97       75.22      2.04 o
   1   8   0       42.20       37.09      1.39 o
   2   8   0        4.63        5.38      1.44 o
   3   8   0        3.06        2.73      0.63 o
   4   8   0       43.03       43.94      4.00 o
   5   8   0        2.03       -0.50      2.24 o
  -6   9   0      120.56      118.83     15.43 o
  -5   9   0      141.78      136.26      6.58 o
  -4   9   0       68.44       56.73      3.26 o
  -3   9   0        8.26       10.64      3.49 o
  -2   9   0       13.02       10.65      1.59 o
  -1   9   0       53.33       59.35      4.25 o
   0   9   0        8.84       10.93      1.37 o
   1   9   0       26.89       27.28      5.02 o
   2   9   0        1.13        2.37      1.15 o
   3   9   0        3.24        1.71      1.02 o
   4   9   0        2.24        5.10      2.72 o
  -4  10   0        0.04        1.74      2.31 o
  -3  10   0       17.17       16.61      2.38 o
  -2  10   0        0.48        1.34      2.81 o
  -1  10   0       20.35       23.37      2.95 o
   0  10   0        7.06        5.84      3.44 o
   1  10   0       28.47       30.87      4.60 o
   2  10   0        5.44        2.36      1.94 o
  -2 -10   1        1.56        3.66      1.81 o
  -1 -10   1        0.04       -0.16      2.07 o
   0 -10   1        4.50        1.59      1.94 o
   1 -10   1       65.17       63.28      3.82 o
   2 -10   1       13.97       17.64      2.70 o
   3 -10   1        7.85        6.38      2.43 o
   4 -10   1        0.69        2.30      2.35 o
  -4  -9   1        0.28       -0.50      2.24 o
  -3  -9   1        3.47        5.59      2.32 o
  -2  -9   1       36.85       26.26      4.32 o
  -1  -9   1       13.79        9.77      2.29 o
   0  -9   1        0.73        0.85      0.97 o
   1  -9   1      131.89      139.89      7.78 o
   2  -9   1       14.55       11.36      2.42 o
   3  -9   1       29.17       27.07      2.06 o
   4  -9   1       12.55       15.05      2.73 o
   5  -9   1       42.74       36.85      3.61 o
   6  -9   1       14.87       10.85      2.70 o
  -5  -8   1        8.87        6.10      3.26 o
  -4  -8   1       27.13       26.22      3.89 o
  -3  -8   1       24.52       22.75      1.05 o
  -2  -8   1        0.34        0.72      0.66 o
  -1  -8   1       24.53       27.00      1.57 o
   0  -8   1       70.67       75.55      1.99 o
   1  -8   1      106.27       98.73      2.76 o
   2  -8   1       68.53       58.57      1.88 o
   3  -8   1       10.63       10.37      1.74 o
   4  -8   1       49.09       49.45      2.89 o
   5  -8   1       10.58        8.83      2.68 o
   6  -8   1       12.88       15.31      4.92 o
   7  -8   1        0.29       -0.95      2.00 o
  -6  -7   1        4.14        0.12      2.27 o
  -5  -7   1       81.49       94.37      5.42 o
  -4  -7   1       34.00       36.71      2.71 o
  -3  -7   1        6.45        7.42      0.64 o
  -2  -7   1       56.22       59.20      1.52 o
  -1  -7   1       39.79       39.21      1.24 o
   0  -7   1      236.27      244.76      4.08 o
   1  -7   1       47.50       40.53      2.12 o
   2  -7   1      144.01      148.75      2.94 o
   3  -7   1        6.05        6.67      1.20 o
   4  -7   1      142.55      141.49      4.89 o
   5  -7   1       37.62       41.67      1.80 o
   6  -7   1       95.09       98.19      7.57 o
   7  -7   1        4.69        4.37      2.52 o
   8  -7   1       30.50       35.94      6.07 o
  -7  -6   1       21.98       25.98      3.07 o
  -6  -6   1       28.48       25.98      2.74 o
  -5  -6   1       51.99       49.12      2.82 o
  -4  -6   1       10.79        9.72      1.46 o
  -3  -6   1       73.07       72.45      1.27 o
  -2  -6   1      162.24      170.94      5.98 o
  -1  -6   1      696.18      752.99     11.35 o
   0  -6   1       10.48       11.81      1.31 o
   1  -6   1      111.52      108.12      2.29 o
   2  -6   1      157.93      169.31      5.54 o
   3  -6   1      183.79      180.27      3.61 o
   4  -6   1        0.51        0.24      0.88 o
   5  -6   1        0.31       -0.25      1.07 o
   6  -6   1       27.58       25.74      1.54 o
   7  -6   1       30.31       33.25      2.16 o
   8  -6   1       22.55       14.52      3.33 o
  -8  -5   1        3.97        2.49      4.47 o
  -7  -5   1       24.37       29.39      3.40 o
  -6  -5   1       14.24        6.90      1.87 o
  -5  -5   1       26.75       26.09      1.71 o
  -4  -5   1       13.14       14.87      1.37 o
  -3  -5   1      191.75      171.66      4.42 o
  -2  -5   1      288.09      284.96      4.22 o
  -1  -5   1      209.15      204.80      5.29 o
   0  -5   1        1.59        1.25      0.44 o
   1  -5   1      269.57      263.83      4.36 o
   2  -5   1        6.18        8.94      1.06 o
   3  -5   1      699.01      703.75     14.23 o
   4  -5   1      187.64      177.15      3.47 o
   5  -5   1        0.28       -0.46      1.44 o
   6  -5   1        6.22        6.56      1.52 o
   7  -5   1        2.46        1.91      1.23 o
   8  -5   1       15.57       12.30      1.77 o
   9  -5   1      201.50      220.71     21.79 o
  -8  -4   1       52.00       59.84      6.05 o
  -7  -4   1        0.08        1.37      2.00 o
  -6  -4   1        2.82        2.74      1.11 o
  -5  -4   1        6.30        8.97      1.27 o
  -4  -4   1      109.68       97.43      2.87 o
  -3  -4   1      763.29      812.77     29.98 o
  -2  -4   1      663.64      661.01      8.15 o
  -1  -4   1       91.83      103.65      1.82 o
   0  -4   1       44.07       56.18      1.18 o
   1  -4   1        4.01        4.74      0.53 o
   2  -4   1      719.17      747.64     11.24 o
   3  -4   1       74.79       93.00      4.32 o
   4  -4   1       88.09       93.18      2.13 o
   5  -4   1        2.21        0.45      0.65 o
   6  -4   1       75.00       70.79      3.09 o
   7  -4   1       13.88       18.99      1.75 o
   8  -4   1       67.25       64.51      3.42 o
   9  -4   1        7.84       -0.01      2.12 o
  -8  -3   1       51.97       48.19      4.50 o
  -7  -3   1        7.50        9.11      3.51 o
  -6  -3   1        0.61        1.99      1.61 o
  -5  -3   1        0.06        0.37      1.00 o
  -4  -3   1       28.21       33.01      1.92 o
  -3  -3   1       70.88       64.07      1.97 o
  -2  -3   1      434.19      381.53      5.23 o
  -1  -3   1      186.23      193.16      2.69 o
   0  -3   1        6.77        1.79      0.40 o
   1  -3   1       13.95       17.00      1.06 o
   2  -3   1        7.98       14.18      0.74 o
   3  -3   1      280.52      284.82      9.25 o
   4  -3   1      233.00      223.31      3.37 o
   5  -3   1        3.52        1.72      0.60 o
   6  -3   1        0.11        0.00      0.79 o
   7  -3   1       22.84       18.90      2.02 o
   8  -3   1      147.62      142.85      4.93 o
   9  -3   1       30.61       34.75      5.36 o
  -9  -2   1      141.43      149.83      8.76 o
  -8  -2   1        7.67        8.30      1.39 o
  -7  -2   1       37.86       40.01      1.25 o
  -6  -2   1       27.01       24.66      1.60 o
  -5  -2   1       42.58       55.13      1.16 o
  -4  -2   1       52.66       62.07      1.10 o
  -3  -2   1     2429.65     2565.46     49.82 o
  -2  -2   1     1053.12     1073.27     52.04 o
  -1  -2   1      460.92      432.47      6.11 o
   0  -2   1       93.70       76.25      1.44 o
   1  -2   1     4218.78     3741.10     87.19 o
   2  -2   1      407.80      452.06      6.89 o
   3  -2   1      419.00      388.85      6.08 o
   4  -2   1      323.99      342.87      5.07 o
   5  -2   1      119.02      117.26      3.86 o
   6  -2   1       70.64       64.32      1.83 o
   7  -2   1      132.52      138.36      3.03 o
   8  -2   1       26.77       23.72      3.16 o
   9  -2   1       20.36       21.11      3.39 o
  -9  -1   1        1.94       -0.74      1.99 o
  -8  -1   1       66.09       63.19      3.74 o
  -7  -1   1       46.63       46.30      1.56 o
  -6  -1   1       42.58       44.02      1.36 o
  -5  -1   1      178.21      154.84      3.01 o
  -4  -1   1        4.27        2.62      0.34 o
  -3  -1   1       32.98       44.72      1.07 o
  -2  -1   1      242.38      221.30      3.30 o
   1  -1   1      969.86      825.15     19.59 o
   2  -1   1      217.78      203.62      3.16 o
   3  -1   1      451.27      395.93      5.64 o
   4  -1   1        0.22        0.66      0.56 o
   5  -1   1      138.64      118.63      2.15 o
   6  -1   1       91.53       93.45      2.27 o
   7  -1   1      193.81      207.16      4.02 o
   8  -1   1        9.28        8.06      1.24 o
   9  -1   1       68.48       83.41      5.51 o
  -9   0   1       32.02       33.14      3.74 o
  -8   0   1       65.14       67.82      2.33 o
  -7   0   1        9.39        7.49      0.88 o
  -6   0   1      185.97      178.15      2.96 o
  -5   0   1      708.84      736.61      9.91 o
  -4   0   1     2546.30     2545.06     33.88 o
  -3   0   1        7.15       14.19      0.60 o
  -2   0   1      982.47      846.25     13.96 o
   2   0   1     4035.21     3680.41    118.00 o
   3   0   1       32.52       18.62      0.58 o
   4   0   1       49.65       40.47      1.01 o
   5   0   1      333.63      321.92      4.80 o
   6   0   1      230.42      238.60      4.02 o
   7   0   1        0.42        1.76      0.71 o
   8   0   1        6.53        5.35      1.14 o
   9   0   1        0.05       -1.62      1.74 o
 -10   1   1        0.85       -0.62      3.76 o
  -9   1   1       20.86       25.64      4.41 o
  -8   1   1       25.47       26.58      2.58 o
  -7   1   1        3.95        2.81      0.80 o
  -6   1   1       82.32       84.58      2.58 o
  -5   1   1      405.38      427.98     10.40 o
  -4   1   1      330.54      305.89      5.28 o
  -3   1   1      177.86      192.48      2.95 o
  -2   1   1      978.43      868.07     11.82 o
  -1   1   1       41.71       43.97      0.96 o
   0   1   1        2.48        8.85      0.38 o
   1   1   1        7.02        4.84      0.67 o
   2   1   1       19.39       33.97      0.69 o
   3   1   1       10.92       11.88      0.89 o
   4   1   1      148.90      146.21      2.60 o
   5   1   1       78.27       79.14      1.62 o
   6   1   1      259.48      253.58      4.28 o
   7   1   1       30.31       26.83      1.10 o
   8   1   1       24.20       21.97      2.19 o
   9   1   1        6.65        8.00      1.90 o
  -9   2   1       21.96       16.70      2.13 o
  -8   2   1        2.88        3.61      1.27 o
  -7   2   1        2.12        2.25      0.92 o
  -6   2   1      229.70      245.31      4.58 o
  -5   2   1      777.82      809.39     10.96 o
  -4   2   1        1.82        2.20      1.12 o
  -3   2   1      490.79      473.64      7.10 o
  -2   2   1      366.80      359.47      5.07 o
  -1   2   1     3521.35     3429.32     44.89 o
   0   2   1       29.57       17.25      0.46 o
   1   2   1       14.44        8.93      0.37 o
   2   2   1      545.60      545.32     14.58 o
   3   2   1        3.78        1.63      0.33 o
   4   2   1       35.20       38.10      0.96 o
   5   2   1      404.12      412.36      6.80 o
   6   2   1       26.28       28.06      0.86 o
   7   2   1       82.16       82.08      3.21 o
   8   2   1        8.04        6.39      1.64 o
   9   2   1       15.17       18.33      5.65 o
  -9   3   1        0.02        3.07      1.82 o
  -8   3   1        6.90        6.07      1.56 o
  -7   3   1       91.04       96.90      2.80 o
  -6   3   1      120.94      118.91      3.04 o
  -5   3   1       51.89       59.47      2.03 o
  -4   3   1       22.83       19.55      0.98 o
  -3   3   1      226.42      215.61      3.72 o
  -2   3   1      177.66      180.69      3.19 o
  -1   3   1       97.98      123.25      2.18 o
   0   3   1      325.00      317.49      4.20 o
   1   3   1       31.68       39.36      0.84 o
   2   3   1        6.33        4.50      0.35 o
   3   3   1        0.55       -0.06      0.27 o
   4   3   1        0.20        0.20      0.37 o
   5   3   1       11.29       10.83      0.73 o
   6   3   1       42.01       38.01      1.45 o
   7   3   1       85.40       86.56      1.80 o
   8   3   1        0.65       -3.00      3.25 o
  -9   4   1        2.98        3.71      2.42 o
  -8   4   1        0.07        1.46      1.61 o
  -7   4   1       24.55       28.94      3.14 o
  -6   4   1      268.29      282.39      6.23 o
  -5   4   1       47.91       42.98      1.79 o
  -4   4   1      578.41      558.01     13.73 o
  -3   4   1      180.71      197.38      3.31 o
  -2   4   1      974.14      985.05     18.59 o
  -1   4   1      222.41      255.23      3.76 o
   0   4   1      788.77      756.34     10.32 o
   1   4   1      182.81      205.41      3.04 o
   2   4   1      245.50      226.07      3.09 o
   3   4   1       83.39       79.38      1.39 o
   4   4   1      513.81      532.77     15.18 o
   5   4   1        8.92       10.60      1.33 o
   6   4   1       83.88       80.65      3.50 o
   7   4   1        2.95       -4.00      3.26 o
  -9   5   1        0.17        1.67      2.91 o
  -8   5   1       61.29       64.76      7.44 o
  -7   5   1      148.28      133.27      4.65 o
  -6   5   1       25.42       18.75      1.56 o
  -5   5   1      121.33      117.00      4.23 o
  -4   5   1      131.76      134.03      3.01 o
  -3   5   1      780.59      778.20     11.91 o
  -2   5   1      287.19      262.19      4.61 o
  -1   5   1       19.98       19.14      1.03 o
   0   5   1        6.27        8.33      0.71 o
   1   5   1       87.04       85.39      1.67 o
   2   5   1       64.75       57.72      1.36 o
   3   5   1       68.06       64.33      2.62 o
   4   5   1      169.84      166.78      4.95 o
   5   5   1        5.17        4.52      1.51 o
   6   5   1       27.55       27.25      2.45 o
  -8   6   1       83.35       81.65      5.84 o
  -7   6   1       73.17       72.67      5.98 o
  -6   6   1        8.57        9.00      1.91 o
  -5   6   1       61.18       57.00      2.71 o
  -4   6   1        0.01        0.25      0.98 o
  -3   6   1     1221.54     1278.83     29.60 o
  -2   6   1       50.08       42.58      1.54 o
  -1   6   1      389.02      402.35     11.68 o
   0   6   1       45.86       44.17      2.02 o
   1   6   1       41.14       38.51      1.89 o
   2   6   1       94.98      100.32      1.90 o
   3   6   1      359.17      381.36      5.65 o
   4   6   1        2.33        5.25      1.64 o
   5   6   1       80.00       79.38      4.59 o
   6   6   1       25.04       33.14      5.92 o
  -8   7   1       86.21       91.52     14.71 o
  -7   7   1       20.41       20.71      3.70 o
  -6   7   1        1.30        1.63      1.81 o
  -5   7   1       51.91       54.00      3.58 o
  -4   7   1      118.20      112.17      3.50 o
  -3   7   1        1.58        0.24      0.92 o
  -2   7   1      162.57      171.14      3.62 o
  -1   7   1      101.93       99.14      2.89 o
   0   7   1        3.37        1.56      0.88 o
   1   7   1       42.23       38.51      1.53 o
   2   7   1        0.54        0.06      0.62 o
   3   7   1        7.67        7.10      2.13 o
   4   7   1        0.96        4.85      2.26 o
   5   7   1       16.90       18.14      2.47 o
   6   7   1        6.10       12.63      5.40 o
  -7   8   1       31.61       38.88     12.85 o
  -6   8   1       26.19       26.67      3.09 o
  -5   8   1       84.97       83.21      4.20 o
  -4   8   1       61.52       56.21      2.82 o
  -3   8   1        4.88        1.98      2.38 o
  -2   8   1       82.00       85.37      3.03 o
  -1   8   1        0.62        0.56      0.97 o
   0   8   1       20.08       21.77      1.43 o
   1   8   1       41.11       37.78      1.84 o
   2   8   1      154.09      157.48      9.44 o
   3   8   1        0.51        0.53      1.10 o
   4   8   1       30.45       17.48      3.36 o
   5   8   1       13.30        2.25      4.49 o
  -6   9   1       38.62       34.91      4.50 o
  -5   9   1       75.86       69.01     11.47 o
  -4   9   1        1.02        1.36      1.77 o
  -3   9   1       19.58       23.86      2.24 o
  -2   9   1        0.32        0.87      1.25 o
  -1   9   1       16.53       16.93      1.76 o
   0   9   1        4.38        4.22      1.73 o
   1   9   1       39.06       42.96      5.90 o
   2   9   1        0.43        1.18      2.25 o
   3   9   1       16.54       16.80      3.62 o
  -3  10   1       44.11       42.72      3.41 o
  -2  10   1        0.80        1.28      1.73 o
  -1  10   1       28.01       32.31      3.18 o
   0  10   1       27.79       22.62      2.68 o
   1  10   1       51.93       48.92      3.34 o
  -2 -10   2       69.07       70.48      6.52 o
  -1 -10   2        0.20       -1.42      3.26 o
   0 -10   2       33.51       35.98      3.21 o
   1 -10   2        0.79        1.98      1.72 o
   2 -10   2        4.84        4.52      1.73 o
   3 -10   2        2.96        0.07      2.12 o
   4 -10   2       21.84       23.98      6.89 o
  -4  -9   2        7.34        5.89      2.50 o
  -3  -9   2       17.91       20.92      1.73 o
  -2  -9   2       15.95       13.86      1.56 o
  -1  -9   2       75.43       69.26      3.64 o
   0  -9   2       43.99       37.61      1.84 o
   1  -9   2       51.70       56.06      2.24 o
   2  -9   2        0.44       -0.03      0.99 o
   3  -9   2       57.96       63.25      3.33 o
   4  -9   2        2.82        2.24      1.99 o
   5  -9   2       11.50       10.73      2.38 o
   6  -9   2       10.46        6.30      2.52 o
  -6  -8   2        0.16       -4.14      2.76 o
  -5  -8   2        1.76        3.49      2.62 o
  -4  -8   2        0.35        1.86      2.62 o
  -3  -8   2       38.57       38.43      3.61 o
  -2  -8   2       65.32       74.62      2.22 o
  -1  -8   2       83.19       79.09      2.09 o
   0  -8   2      137.70      135.95      2.85 o
   1  -8   2       81.77       87.68      2.29 o
   2  -8   2        6.48        5.00      1.13 o
   3  -8   2       17.62       17.33      1.63 o
   4  -8   2        3.67        1.50      1.55 o
   5  -8   2       40.11       38.88      2.32 o
   6  -8   2       11.11       11.93      2.65 o
   7  -8   2       11.16       13.61      3.12 o
  -6  -7   2       64.33       70.85      5.46 o
  -5  -7   2        1.49        0.25      2.26 o
  -4  -7   2       29.21       27.55      2.39 o
  -3  -7   2       13.95       13.04      0.63 o
  -2  -7   2      146.43      149.84      3.16 o
  -1  -7   2        3.38        3.90      0.69 o
   0  -7   2      413.79      415.97     14.78 o
   1  -7   2        6.69        5.51      0.99 o
   2  -7   2      474.81      502.11      8.50 o
   3  -7   2       16.15       18.40      1.76 o
   4  -7   2       57.88       61.50      2.23 o
   5  -7   2      149.69      162.70     15.98 o
   6  -7   2       41.92       40.18      2.45 o
   7  -7   2        0.28        0.05      5.00 o
   8  -7   2       57.19       59.30      5.75 o
  -7  -6   2       10.54       14.36      3.14 o
  -6  -6   2       34.71       36.98      3.26 o
  -5  -6   2        0.14        1.25      1.37 o
  -4  -6   2      203.55      211.19      6.50 o
  -3  -6   2       37.67       38.91      0.89 o
  -2  -6   2      487.74      493.16      7.14 o
  -1  -6   2       32.97       30.00      1.13 o
   0  -6   2       18.66       14.88      1.07 o
   1  -6   2      191.07      189.36      3.70 o
   2  -6   2       91.28       90.28      2.32 o
   3  -6   2        4.26        4.70      0.88 o
   4  -6   2      421.45      426.03      7.49 o
   5  -6   2        5.76        5.11      2.56 o
   6  -6   2       21.91       23.53      1.54 o
   7  -6   2       29.52       17.32      3.06 o
   8  -6   2        0.05        3.83      3.24 o
  -8  -5   2       14.79       15.48      2.99 o
  -7  -5   2       65.35       63.88      4.29 o
  -6  -5   2       19.60       21.42      2.90 o
  -5  -5   2       41.29       40.60      2.14 o
  -4  -5   2       56.21       51.18      2.56 o
  -3  -5   2      350.16      339.37      4.45 o
  -2  -5   2      282.53      280.91      8.04 o
  -1  -5   2      262.90      250.93      4.59 o
   0  -5   2      413.42      425.51      6.17 o
   1  -5   2       41.57       37.96      1.92 o
   2  -5   2       65.35       72.94      1.89 o
   3  -5   2      115.19      112.07      2.51 o
   4  -5   2      125.45      122.62      2.97 o
   5  -5   2      263.87      272.09      7.19 o
   6  -5   2      273.80      267.33      6.19 o
   7  -5   2        5.99        4.81      1.36 o
   8  -5   2       31.24       28.92      2.85 o
  -8  -4   2       22.41       26.09      3.20 o
  -7  -4   2       60.69       71.42      4.16 o
  -6  -4   2       43.34       26.09      2.51 o
  -5  -4   2       98.78       91.77      3.64 o
  -4  -4   2        1.78        2.49      0.87 o
  -3  -4   2      114.75      102.30      1.58 o
  -2  -4   2      627.89      664.63     12.35 o
  -1  -4   2      724.09      676.54     10.07 o
   0  -4   2       53.50       65.06      1.47 o
   1  -4   2      227.50      236.30      7.22 o
   2  -4   2       96.69      112.65      2.26 o
   3  -4   2        2.72        1.70      0.56 o
   4  -4   2      257.19      279.69      5.24 o
   5  -4   2       45.87       41.62      1.73 o
   6  -4   2        3.91        1.34      0.83 o
   7  -4   2       36.34       30.49      2.29 o
   8  -4   2       34.26       28.24      2.30 o
   9  -4   2        1.76        5.76      2.43 o
  -7  -3   2       10.30       10.01      2.61 o
  -6  -3   2       51.69       46.65      2.75 o
  -5  -3   2      143.67      147.10      4.89 o
  -4  -3   2        8.75        8.77      1.12 o
  -3  -3   2       13.43       10.69      0.36 o
  -2  -3   2      198.03      193.15      3.43 o
  -1  -3   2       11.49        9.25      0.54 o
   0  -3   2      798.85      736.52     11.65 o
   1  -3   2       39.93       45.67      1.74 o
   2  -3   2       49.03       63.91      2.14 o
   3  -3   2       25.96       24.28      0.97 o
   4  -3   2      148.25      159.42      3.00 o
   5  -3   2        6.42        5.95      0.65 o
   6  -3   2      231.16      234.59      8.36 o
   7  -3   2      351.78      383.86      7.98 o
   8  -3   2      196.72      225.04      7.45 o
   9  -3   2       47.36       50.86      4.79 o
  -9  -2   2        9.41        7.50      2.02 o
  -8  -2   2        5.99        4.52      0.85 o
  -7  -2   2       27.90       35.26      1.17 o
  -6  -2   2      142.35      134.43      4.05 o
  -5  -2   2       28.64       28.86      0.85 o
  -4  -2   2      271.02      303.42      4.91 o
  -3  -2   2      417.67      426.14      6.83 o
  -2  -2   2        0.95        3.33      0.31 o
  -1  -2   2     2647.07     2630.22     41.74 o
   0  -2   2       36.55       24.50      0.94 o
   1  -2   2      334.06      330.96      5.03 o
   2  -2   2        7.47        4.41      0.76 o
   3  -2   2      801.25      785.64     11.29 o
   4  -2   2       16.45        8.41      0.74 o
   5  -2   2      119.93      132.72      4.00 o
   6  -2   2      158.31      152.51      3.02 o
   7  -2   2        0.56       -0.74      0.79 o
   8  -2   2       43.35       50.63      2.84 o
   9  -2   2        0.16        1.12      2.49 o
  -9  -1   2        3.15        6.39      2.37 o
  -8  -1   2       14.30       13.96      1.00 o
  -7  -1   2      126.96      134.12      2.86 o
  -6  -1   2       21.08       21.81      0.98 o
  -5  -1   2      266.11      246.89      8.55 o
  -4  -1   2       44.08       42.97      1.05 o
  -3  -1   2      714.88      676.03     15.92 o
  -2  -1   2       42.38       39.75      0.80 o
  -1  -1   2     2002.17     1836.50     26.69 o
   0  -1   2      597.70      586.41     10.14 o
   1  -1   2      130.98      125.08      2.34 o
   2  -1   2      159.10      148.06      2.50 o
   3  -1   2        6.58        2.89      0.35 o
   4  -1   2        0.51        0.05      0.42 o
   5  -1   2      433.27      438.21     14.07 o
   6  -1   2      512.62      519.58      8.30 o
   7  -1   2      732.02      783.23     11.12 o
   8  -1   2        5.65        4.09      1.36 o
   9  -1   2        0.12       -1.62      2.62 o
 -10   0   2        8.18       15.22      4.10 o
  -9   0   2        0.01       -0.50      1.86 o
  -8   0   2       13.86       15.27      2.01 o
  -7   0   2      153.37      161.33      3.34 o
  -6   0   2       38.35       37.10      3.96 o
  -5   0   2      428.16      447.31      7.15 o
  -4   0   2      279.59      304.98      5.25 o
  -3   0   2      108.54       81.90      1.53 o
  -2   0   2     2576.19     2430.34     39.75 o
  -1   0   2       71.96       55.78      1.08 o
   0   0   2        1.46        1.38      0.36 o
   1   0   2     4084.20     3726.37     84.43 o
   2   0   2      594.13      639.12     11.19 o
   3   0   2      245.80      292.54      5.11 o
   4   0   2      178.18      162.88      3.01 o
   5   0   2      105.15      100.63      1.82 o
   6   0   2      129.36      128.12      2.85 o
   7   0   2      112.42      108.30      8.57 o
   8   0   2       11.44        6.61      2.24 o
   9   0   2       11.58        9.11      2.36 o
 -10   1   2       13.96       26.44      5.17 o
  -9   1   2        5.60        5.78      2.14 o
  -8   1   2       32.93       35.60      2.39 o
  -7   1   2        1.27        1.48      1.37 o
  -6   1   2      574.84      549.18      8.28 o
  -5   1   2      360.80      370.16      5.62 o
  -4   1   2      102.33      128.86      2.24 o
  -3   1   2       48.75       58.98      1.33 o
  -2   1   2      105.07       92.75      2.13 o
  -1   1   2        1.09        1.95      0.31 o
   0   1   2     1890.36     1744.59     21.67 o
   1   1   2     1958.00     1892.29     28.04 o
   2   1   2      168.79      205.58      4.83 o
   3   1   2      684.75      714.74     10.28 o
   4   1   2      252.32      266.48      4.65 o
   5   1   2       72.52       66.98      1.71 o
   6   1   2      776.09      806.69     12.32 o
   7   1   2       11.98        8.97      1.02 o
   8   1   2       39.06       36.03      4.23 o
   9   1   2       54.23       49.91      7.59 o
 -10   2   2        2.29        4.51      4.65 o
  -9   2   2        6.87        4.21      2.31 o
  -8   2   2        7.19        9.20      1.29 o
  -7   2   2       92.21       85.46      2.56 o
  -6   2   2      373.38      403.08      6.25 o
  -5   2   2       50.78       51.41      1.61 o
  -4   2   2      317.19      302.84      4.65 o
  -3   2   2        1.13        1.82      0.44 o
  -2   2   2     1629.16     1693.28     25.40 o
  -1   2   2      126.81      130.01      2.06 o
   0   2   2       43.44       34.43      0.85 o
   1   2   2      839.39      828.56     10.20 o
   2   2   2      818.90      713.50      8.02 o
   3   2   2      368.54      411.91      7.49 o
   4   2   2       17.64       17.98      0.86 o
   5   2   2      189.37      186.35      3.60 o
   6   2   2       47.12       48.26      1.64 o
   7   2   2       48.77       50.51      1.94 o
   8   2   2       35.91       38.91      3.35 o
  -9   3   2        5.45        8.14      3.31 o
  -8   3   2        3.71       -0.64      1.27 o
  -7   3   2       15.94       15.30      1.30 o
  -6   3   2      153.42      156.81     11.73 o
  -5   3   2      301.56      289.65      5.06 o
  -4   3   2      135.21      162.01      3.35 o
  -3   3   2      270.22      314.82      4.57 o
  -2   3   2       32.50       35.51      1.18 o
  -1   3   2       10.81       14.54      0.53 o
   0   3   2      723.00      695.86      8.12 o
   1   3   2      222.15      201.68      5.07 o
   2   3   2      115.24      117.27      1.79 o
   3   3   2        3.46        2.84      0.43 o
   4   3   2      436.29      424.41      5.86 o
   5   3   2      207.28      196.82      3.60 o
   6   3   2       78.96       72.32      2.05 o
   7   3   2       36.19       37.39      1.91 o
   8   3   2        0.75        0.37      3.76 o
  -9   4   2       17.41       15.08      3.88 o
  -8   4   2        4.01        2.95      1.32 o
  -7   4   2        6.41        8.04      2.07 o
  -6   4   2      230.80      259.41      5.88 o
  -5   4   2       58.82       58.64      4.05 o
  -4   4   2      433.35      432.32      6.91 o
  -3   4   2        5.44        5.99      0.80 o
  -2   4   2       31.61       30.36      1.11 o
  -1   4   2        5.14        8.07      1.01 o
   0   4   2      441.06      476.33      6.18 o
   1   4   2       10.69        7.81      0.57 o
   2   4   2      275.93      257.47      3.53 o
   3   4   2      497.00      518.35      6.85 o
   4   4   2      188.59      192.28      3.15 o
   5   4   2       21.38       19.55      1.03 o
   6   4   2       19.07       19.38      1.36 o
   7   4   2       20.81       17.19      5.01 o
  -9   5   2        0.96        0.01      3.94 o
  -8   5   2       60.36       64.46      3.83 o
  -7   5   2       27.32       25.53      2.47 o
  -6   5   2       36.52       41.31      3.23 o
  -5   5   2       70.69       67.58      2.61 o
  -4   5   2      111.01      120.11      2.85 o
  -3   5   2       43.68       40.61      1.60 o
  -2   5   2       24.38       20.78      1.03 o
  -1   5   2      136.27      144.69      3.76 o
   0   5   2       75.48       68.48      1.46 o
   1   5   2        0.14        0.16      0.64 o
   2   5   2      100.01       98.45      1.80 o
   3   5   2      325.50      337.27      4.83 o
   4   5   2      226.85      224.85      3.38 o
   5   5   2        0.51        0.69      0.27 o
   6   5   2       18.68       22.36      4.76 o
   7   5   2        3.41        0.99      3.74 o
  -8   6   2       11.84        4.62      3.98 o
  -7   6   2       98.13       98.78      6.52 o
  -6   6   2       43.58       44.99      4.45 o
  -5   6   2      241.94      258.84      6.20 o
  -4   6   2      115.13      118.13      3.00 o
  -3   6   2        2.00        2.03      0.88 o
  -2   6   2       23.70       24.54      2.18 o
  -1   6   2       55.13       59.41      2.06 o
   0   6   2        8.06        4.74      0.74 o
   1   6   2       51.85       56.60      1.41 o
   2   6   2      368.12      379.85      5.39 o
   3   6   2      246.88      262.07      4.43 o
   4   6   2        2.27        2.03      0.48 o
   5   6   2        4.30        3.53      2.31 o
  -7   7   2        6.20        5.41      2.70 o
  -6   7   2       31.81       33.42      4.20 o
  -5   7   2       36.24       36.45      3.29 o
  -4   7   2        5.79        6.25      1.42 o
  -3   7   2       98.80      101.99      5.05 o
  -2   7   2       49.54       41.65      3.34 o
  -1   7   2       66.72       57.41      1.95 o
   0   7   2        8.11       11.11      1.16 o
   1   7   2        0.09        0.00      0.70 o
   2   7   2       14.25       10.74      0.93 o
   3   7   2      105.21      109.16      4.09 o
   4   7   2       10.62        9.30      2.83 o
   5   7   2        4.78        3.36      3.85 o
  -7   8   2        0.08       -0.10      2.96 o
  -6   8   2       33.68       31.89      4.71 o
  -5   8   2        0.28        1.96      2.31 o
  -4   8   2       85.84       85.60      8.74 o
  -3   8   2       68.55       70.02      6.10 o
  -2   8   2        1.55        2.04      1.25 o
  -1   8   2        1.29        0.38      1.27 o
   0   8   2       15.56       12.30      1.42 o
   1   8   2       25.92       23.45      1.43 o
   2   8   2      231.80      235.92      6.72 o
   3   8   2       20.39       16.60      1.80 o
   4   8   2       18.64       19.49      6.41 o
  -5   9   2       16.74       17.08      3.45 o
  -4   9   2        6.56        7.81      2.30 o
  -3   9   2       50.75       46.25      2.96 o
  -2   9   2       16.13       21.30      2.26 o
  -1   9   2        2.40        1.75      1.50 o
   0   9   2        0.81       -0.76      2.37 o
   1   9   2        0.49        1.98      2.50 o
   2   9   2        0.84        4.05      1.85 o
  -2  10   2        0.42       -0.97      1.94 o
  -1  10   2        6.94        5.61      2.70 o
   1 -11   3        9.45        7.02      3.37 o
  -3 -10   3        0.01       -2.58      3.81 o
  -2 -10   3       24.33       22.80      2.62 o
  -1 -10   3       44.95       45.33      3.44 o
   0 -10   3       34.85       33.76      3.09 o
   1 -10   3        0.02        1.22      1.55 o
   2 -10   3       86.67       81.16      3.81 o
   3 -10   3        0.99        1.88      2.16 o
   4 -10   3        0.21        0.04      1.16 o
  -5  -9   3       46.84       49.91      6.32 o
  -4  -9   3        4.23        6.73      2.68 o
  -3  -9   3       10.93        8.98      1.45 o
  -2  -9   3        0.14       -1.23      1.62 o
  -1  -9   3      126.43      115.60      4.22 o
   0  -9   3       17.86       14.31      1.47 o
   1  -9   3      224.65      220.81      6.33 o
   2  -9   3       17.22       16.43      1.80 o
   3  -9   3        1.06        5.34      1.70 o
   4  -9   3       15.85       16.91      2.66 o
   5  -9   3       26.11       25.28      2.99 o
   6  -9   3        4.99       -3.15      3.69 o
  -6  -8   3       34.21       27.72      4.47 o
  -5  -8   3      172.64      203.78      9.57 o
  -4  -8   3        5.26        4.37      2.64 o
  -3  -8   3      163.87      178.40      6.88 o
  -2  -8   3       25.51       26.17      1.21 o
  -1  -8   3        0.23       -0.22      0.93 o
   0  -8   3       98.70       96.70      4.29 o
   1  -8   3      299.18      301.90      6.03 o
   2  -8   3      106.42      103.36      5.54 o
   3  -8   3      253.75      260.63     12.50 o
   4  -8   3        9.23        8.92      1.89 o
   5  -8   3        5.16        6.27      2.51 o
   6  -8   3        0.34       -0.34      2.81 o
   7  -8   3       89.40       96.06      8.45 o
  -7  -7   3        0.50        2.62      3.11 o
  -6  -7   3      161.97      170.19      8.75 o
  -5  -7   3        4.92        2.74      2.00 o
  -4  -7   3      188.58      186.57     10.46 o
  -3  -7   3      354.49      369.69     10.98 o
  -2  -7   3      101.12       98.54      2.11 o
  -1  -7   3        4.36        4.96      0.71 o
   0  -7   3      146.08      164.54      3.83 o
   1  -7   3       64.94       62.11      4.12 o
   2  -7   3      165.79      166.33      5.04 o
   3  -7   3      270.58      273.24      5.37 o
   4  -7   3       56.71       56.03      2.48 o
   5  -7   3      129.19      136.34      4.62 o
   6  -7   3      123.24      144.97      6.24 o
   7  -7   3        5.54        6.60      1.92 o
  -8  -6   3       46.86       60.53      8.70 o
  -7  -6   3        0.06        0.25      2.52 o
  -6  -6   3       43.09       43.06      3.81 o
  -5  -6   3       21.84       22.78      2.14 o
  -4  -6   3      789.49      797.97     16.64 o
  -3  -6   3       50.85       55.95      1.24 o
  -2  -6   3      194.33      184.84      3.33 o
  -1  -6   3       85.94       85.99      1.91 o
   0  -6   3      235.53      247.39      4.48 o
   1  -6   3       20.05       13.29      0.95 o
   2  -6   3      156.65      151.12      5.08 o
   3  -6   3       17.35       19.67      1.38 o
   4  -6   3      135.21      131.56      3.35 o
   5  -6   3       52.10       45.96      1.85 o
   6  -6   3       79.42       84.43      2.95 o
   7  -6   3        0.33       -0.95      1.14 o
   8  -6   3       87.30       96.07      5.37 o
  -8  -5   3       30.24       30.62      3.96 o
  -7  -5   3       68.87       73.51      4.60 o
  -6  -5   3        1.04        2.49      1.47 o
  -5  -5   3       56.33       57.96      2.55 o
  -4  -5   3      117.74      125.77      6.44 o
  -3  -5   3      451.93      445.82      7.24 o
  -2  -5   3      231.60      228.78      3.94 o
  -1  -5   3      156.39      155.37      3.34 o
   0  -5   3       37.16       40.69      1.92 o
   1  -5   3        9.41       10.81      0.88 o
   2  -5   3      152.48      164.69      3.24 o
   3  -5   3       40.55       33.01      1.45 o
   4  -5   3      257.17      261.65      4.86 o
   5  -5   3      125.72      148.67      4.50 o
   6  -5   3        5.87        8.58      1.62 o
   7  -5   3       72.96       67.94      2.52 o
   8  -5   3       78.45       87.76      5.10 o
  -8  -4   3        9.63       13.86      5.41 o
  -7  -4   3       13.46       13.86      3.41 o
  -6  -4   3       18.09       13.61      1.90 o
  -5  -4   3      372.16      342.68      9.52 o
  -4  -4   3      349.51      381.19      5.65 o
  -3  -4   3      170.17      163.28      5.69 o
  -2  -4   3      139.82      129.12      2.33 o
  -1  -4   3       44.71       40.53      1.10 o
   0  -4   3      141.14      146.39      2.92 o
   1  -4   3      225.07      230.10      4.15 o
   2  -4   3      101.16       87.85      1.99 o
   3  -4   3       89.66       89.49      2.75 o
   4  -4   3       25.53       27.45      1.94 o
   5  -4   3       83.70       83.43      2.31 o
   6  -4   3        0.05        2.27      1.12 o
   7  -4   3       54.41       54.97      2.31 o
   8  -4   3       57.73       57.27      3.56 o
  -7  -3   3        0.65        1.20      0.35 o
  -6  -3   3       16.51       18.35      0.72 o
  -5  -3   3        3.56        3.39      0.40 o
  -4  -3   3      657.51      660.65     16.82 o
  -3  -3   3       77.07       84.10      1.66 o
  -2  -3   3     1291.44     1271.18     19.51 o
  -1  -3   3       96.70      115.93      2.26 o
   0  -3   3       79.73       92.10      2.06 o
   1  -3   3       57.63       62.25      1.57 o
   2  -3   3      531.39      511.32      7.68 o
   3  -3   3      471.49      501.14      9.25 o
   4  -3   3      856.77      879.88     12.66 o
   5  -3   3       64.03       47.96      1.58 o
   6  -3   3       16.99       16.70      1.21 o
   7  -3   3       22.88       23.96      1.66 o
   8  -3   3      278.64      313.95      9.41 o
   9  -3   3        6.27       10.66      5.40 o
  -8  -2   3       74.62       83.64      9.47 o
  -7  -2   3      116.61       99.52      2.19 o
  -6  -2   3      233.32      228.62      6.11 o
  -5  -2   3      562.84      616.75     21.23 o
  -4  -2   3        2.33        2.54      1.00 o
  -3  -2   3      861.68      916.61     13.15 o
  -2  -2   3     2551.38     2459.00     36.22 o
  -1  -2   3       67.28       74.13      1.83 o
   0  -2   3      666.06      614.89     10.77 o
   1  -2   3      336.41      305.98      6.67 o
   2  -2   3      224.75      200.81      3.65 o
   3  -2   3       44.85       44.25      1.43 o
   4  -2   3      438.38      418.19      6.62 o
   5  -2   3        1.36        2.43      0.68 o
   6  -2   3      357.71      371.21      6.70 o
   7  -2   3       11.03       10.67      1.05 o
   8  -2   3       12.75       12.95      4.64 o
   9  -2   3        4.29        2.11      2.24 o
  -9  -1   3      283.16      259.60     29.81 o
  -8  -1   3       51.42       51.96      5.84 o
  -7  -1   3      132.04      136.43      3.07 o
  -6  -1   3       85.43       83.98      1.86 o
  -5  -1   3      101.95      112.85      2.15 o
  -4  -1   3       32.75       30.92      0.85 o
  -3  -1   3     2241.32     2345.06     34.04 o
  -2  -1   3      345.88      382.51      6.41 o
  -1  -1   3     1553.16     1391.97     23.59 o
   0  -1   3     1653.67     1581.05     26.40 o
   1  -1   3       17.69       13.99      0.87 o
   2  -1   3     1490.01     1541.80     22.97 o
   3  -1   3      923.25      962.94     24.01 o
   4  -1   3       98.17      101.31      2.78 o
   5  -1   3      130.43      131.71      2.84 o
   6  -1   3      292.58      300.12      5.73 o
   7  -1   3      146.36      151.41      8.35 o
   8  -1   3        8.84        5.89      2.11 o
   9  -1   3       80.53       77.40      6.10 o
 -10   0   3       20.72       15.83      3.20 o
  -9   0   3       12.62        8.86      4.68 o
  -8   0   3        1.71        0.56      0.89 o
  -7   0   3      861.88      897.88     15.74 o
  -6   0   3       74.72       77.96      2.08 o
  -5   0   3      213.77      201.83      3.97 o
  -4   0   3       30.04       21.61      0.75 o
  -3   0   3       69.76       64.14      1.49 o
  -2   0   3       20.94       21.55      1.56 o
  -1   0   3     2210.48     2072.02     34.54 o
   0   0   3        9.42        7.45      1.06 o
   1   0   3      772.58      717.99     12.71 o
   2   0   3       15.78       16.40      1.16 o
   3   0   3      312.76      287.72      5.18 o
   4   0   3      214.43      237.57      9.10 o
   5   0   3      208.01      222.49      4.16 o
   6   0   3       44.24       43.66      1.74 o
   7   0   3       12.57       11.83      1.49 o
   8   0   3        0.42       -2.25      2.25 o
 -10   1   3       35.25       33.01      5.52 o
  -9   1   3        2.13        0.50      2.36 o
  -8   1   3      219.78      225.20     13.65 o
  -7   1   3       36.86       33.87      3.90 o
  -6   1   3       94.40       94.55      3.72 o
  -5   1   3      377.59      379.31      6.36 o
  -4   1   3      821.11      857.74     22.21 o
  -3   1   3      118.18      124.39      5.11 o
  -2   1   3      206.91      247.05      4.95 o
  -1   1   3        5.03        7.33      0.38 o
   0   1   3        0.72        3.05      0.41 o
   1   1   3      936.62      939.94     13.56 o
   2   1   3      856.87      864.54     12.40 o
   3   1   3      167.63      174.95      3.70 o
   4   1   3       45.68       41.22      1.30 o
   5   1   3      222.82      233.49      4.91 o
   6   1   3       87.30       85.77      4.01 o
   7   1   3       14.05       13.54      3.42 o
   8   1   3       50.40       58.47      4.45 o
  -9   2   3       29.82       25.87      3.58 o
  -8   2   3      192.59      183.43     11.77 o
  -7   2   3       85.35       88.29      2.36 o
  -6   2   3       58.31       60.12      2.16 o
  -5   2   3       66.64       62.51      1.77 o
  -4   2   3       73.02       65.73      3.62 o
  -3   2   3      148.52      152.79      2.99 o
  -2   2   3      283.50      275.08      5.21 o
  -1   2   3       10.80       14.01      0.64 o
   0   2   3       22.43       24.41      0.86 o
   1   2   3      191.44      213.65      3.21 o
   2   2   3        2.68        5.19      0.51 o
   3   2   3       40.64       34.70      1.17 o
   4   2   3      607.05      600.76      9.32 o
   5   2   3       63.69       56.60      1.69 o
   6   2   3        6.14        6.74      1.05 o
   7   2   3        2.07        1.15      1.50 o
   8   2   3        5.08        5.00      2.15 o
  -9   3   3       71.68       60.80      8.48 o
  -8   3   3        4.73        2.85      1.36 o
  -7   3   3       39.84       37.35      1.86 o
  -6   3   3       95.28       90.93      2.18 o
  -5   3   3      217.09      212.77      3.57 o
  -4   3   3      130.28      140.68      3.33 o
  -3   3   3      341.50      352.03      6.24 o
  -2   3   3       44.37       44.61      1.06 o
  -1   3   3       12.39       18.26      0.71 o
   0   3   3      329.49      342.59      4.66 o
   1   3   3      346.50      327.74      4.26 o
   2   3   3        0.90        1.59      0.39 o
   3   3   3      266.39      273.93      6.10 o
   4   3   3       61.70       62.11      1.68 o
   5   3   3      264.14      259.76      4.82 o
   6   3   3       53.79       55.44      3.96 o
   7   3   3      103.58      106.92      6.25 o
  -9   4   3       85.64       81.66     10.04 o
  -8   4   3       47.66       37.49      6.79 o
  -7   4   3       57.78       53.30      2.47 o
  -6   4   3      134.70      138.83      3.17 o
  -5   4   3       12.68       10.14      1.70 o
  -4   4   3        3.76        4.20      1.02 o
  -3   4   3      225.50      218.05      4.03 o
  -2   4   3       27.23       28.09      1.29 o
  -1   4   3      378.45      392.16      4.98 o
   0   4   3      295.26      315.14      7.75 o
   1   4   3      126.47      107.18      2.77 o
   2   4   3        3.74        4.02      1.81 o
   3   4   3      383.64      386.05      5.12 o
   4   4   3      184.84      182.04      3.26 o
   5   4   3       53.21       49.13      2.12 o
   6   4   3       11.18       13.61      1.74 o
   7   4   3       24.79       36.04      6.97 o
  -9   5   3        0.02       -0.68      2.86 o
  -8   5   3        4.68        8.06      3.68 o
  -7   5   3        6.24        5.30      1.55 o
  -6   5   3      272.42      272.14     11.25 o
  -5   5   3        5.91        7.40      2.12 o
  -4   5   3      185.27      192.73      9.58 o
  -3   5   3       19.01       19.28      1.16 o
  -2   5   3       37.09       34.09      1.28 o
  -1   5   3      366.58      367.54      4.82 o
   0   5   3      104.17      107.32      1.94 o
   1   5   3       84.31       79.57      1.61 o
   2   5   3      205.55      200.83      3.11 o
   3   5   3      134.05      135.64      2.48 o
   4   5   3       71.52       69.28      1.83 o
   5   5   3       61.14       69.56      6.37 o
   6   5   3       50.18       50.55      7.00 o
  -8   6   3       72.67       74.34      5.79 o
  -7   6   3       19.50       12.75      2.81 o
  -6   6   3        1.37       -0.37      2.03 o
  -5   6   3       17.36       15.13      2.09 o
  -4   6   3      145.45      141.80      3.26 o
  -3   6   3        0.09        1.05      0.83 o
  -2   6   3      551.59      599.10      9.58 o
  -1   6   3        0.69        0.23      0.76 o
   0   6   3        1.93       -0.16      1.49 o
   1   6   3       11.80        8.83      0.74 o
   2   6   3      203.27      211.81      3.56 o
   3   6   3       65.09       63.00      1.79 o
   4   6   3       23.98       25.30      1.86 o
   5   6   3        2.47        2.89      1.25 o
  -7   7   3        2.78        3.70      3.44 o
  -6   7   3        2.00        0.63      2.52 o
  -5   7   3       16.25       13.76      2.35 o
  -4   7   3        4.74        5.84      1.32 o
  -3   7   3       32.56       34.05      1.94 o
  -2   7   3       81.22       76.22      2.71 o
  -1   7   3       22.11       24.32      1.49 o
   0   7   3      174.32      170.15     12.88 o
   1   7   3        0.06       -0.28      0.77 o
   2   7   3        0.95        1.41      0.83 o
   3   7   3       15.40       11.94      1.59 o
   4   7   3       12.26       11.02      2.01 o
  -6   8   3       18.93       18.86      3.84 o
  -5   8   3        2.57        1.17      1.76 o
  -4   8   3        0.01       -0.41      1.60 o
  -3   8   3       42.80       35.35      2.45 o
  -2   8   3      116.39      129.73      4.16 o
  -1   8   3       35.08       40.90      7.51 o
   0   8   3       11.08        7.18      1.44 o
   1   8   3       68.02       75.23      3.42 o
   2   8   3       33.30       35.23      3.06 o
   3   8   3        0.51        2.41      1.53 o
  -4   9   3        0.25        3.74      3.75 o
  -3   9   3        5.41        6.29      2.10 o
  -2   9   3        5.85        8.84      2.96 o
  -1   9   3        5.13        4.81      3.26 o
   0   9   3       68.66       73.17      4.54 o
   1   9   3        4.18        5.58      2.40 o
  -3 -10   4        3.67        1.65      2.19 o
  -2 -10   4       18.28       20.24      2.46 o
  -1 -10   4       12.95        9.40      4.96 o
   0 -10   4       12.91       13.80      2.44 o
   1 -10   4        0.53       -1.52      2.06 o
   2 -10   4       19.71       12.78      1.91 o
   3 -10   4        9.96       12.68      6.65 o
   4 -10   4        5.33        6.57      2.50 o
  -5  -9   4       30.74       35.50      5.86 o
  -4  -9   4        2.64        1.41      5.25 o
  -3  -9   4       25.28       27.20      2.35 o
  -2  -9   4        0.47       -1.61      1.07 o
  -1  -9   4        7.17        6.88      1.30 o
   0  -9   4       11.47       10.53      2.53 o
   1  -9   4       40.87       42.31      2.38 o
   2  -9   4       11.34        5.22      1.74 o
   3  -9   4        1.57        1.44      1.63 o
   4  -9   4      106.95       94.89      5.31 o
   5  -9   4       12.25       14.19      5.71 o
  -6  -8   4        6.81       10.36      3.24 o
  -5  -8   4       36.38       35.50      5.06 o
  -4  -8   4       16.94       15.89      3.19 o
  -3  -8   4      268.27      280.30     14.16 o
  -2  -8   4        0.44        0.42      0.87 o
  -1  -8   4      122.73      130.14      3.15 o
   0  -8   4        1.16        0.76      0.92 o
   1  -8   4       53.02       54.93      2.91 o
   2  -8   4        1.52        2.60      1.41 o
   3  -8   4       52.03       48.08      2.67 o
   4  -8   4        2.96        2.27      1.61 o
   5  -8   4       77.70       86.59      4.88 o
   6  -8   4       16.92       11.98      2.81 o
  -7  -7   4       22.71       19.21      3.34 o
  -6  -7   4       20.70       22.78      3.74 o
  -5  -7   4        0.78       12.08      4.12 o
  -4  -7   4       81.06       85.54      1.68 o
  -3  -7   4        5.61        5.38      0.88 o
  -2  -7   4       46.43       47.89      2.01 o
  -1  -7   4      267.72      288.02      7.59 o
   0  -7   4       50.32       52.62      1.89 o
   1  -7   4        5.16        3.21      1.00 o
   2  -7   4      133.89      121.88      5.40 o
   3  -7   4      124.24      119.35      3.91 o
   4  -7   4       16.62       14.15      1.99 o
   5  -7   4       77.23       83.27      6.20 o
   6  -7   4       35.01       29.51      3.76 o
   7  -7   4        2.27        1.85      1.81 o
  -7  -6   4        2.68       -2.11      2.37 o
  -6  -6   4       62.94       64.42      4.31 o
  -5  -6   4       24.55       15.75      2.49 o
  -4  -6   4      101.61      104.45      3.19 o
  -3  -6   4        9.36        9.52      0.79 o
  -2  -6   4      237.29      246.35      5.96 o
  -1  -6   4        0.11        1.07      0.62 o
   0  -6   4       96.30       90.80      4.35 o
   1  -6   4       61.35       57.45      2.29 o
   2  -6   4      216.04      241.94      7.62 o
   3  -6   4       47.08       48.35      1.87 o
   4  -6   4        5.46        7.89      1.75 o
   5  -6   4        3.95        2.08      1.29 o
   6  -6   4       24.41       21.73      4.04 o
   7  -6   4        0.42        1.88      1.74 o
  -8  -5   4       42.20       38.21      5.81 o
  -7  -5   4       18.04       11.62      4.87 o
  -6  -5   4        8.80        9.25      2.25 o
  -5  -5   4       83.29       75.05      4.46 o
  -4  -5   4        7.24        8.99      0.67 o
  -3  -5   4        8.16        7.27      0.72 o
  -2  -5   4       41.48       39.83      1.24 o
  -1  -5   4       54.82       62.99      4.72 o
   0  -5   4      161.51      175.12      3.62 o
   1  -5   4       75.46       85.06      3.01 o
   2  -5   4      129.00      138.89      3.29 o
   3  -5   4       29.90       31.55      1.42 o
   4  -5   4      204.17      221.20      4.58 o
   5  -5   4       37.62       38.97      1.72 o
   6  -5   4        0.23       -0.20      1.50 o
   7  -5   4        1.63        0.78      1.87 o
   8  -5   4        1.61       -0.05      2.12 o
  -8  -4   4        0.18       -1.51      3.14 o
  -7  -4   4       47.44       41.46      3.31 o
  -6  -4   4       20.47       17.26      0.97 o
  -5  -4   4       47.91       46.55      1.24 o
  -4  -4   4       31.94       37.80      1.11 o
  -3  -4   4      220.43      206.96      3.85 o
  -2  -4   4      142.79      165.80      3.39 o
  -1  -4   4       37.26       32.25      1.08 o
   0  -4   4      211.28      220.73      4.15 o
   1  -4   4       43.60       45.91      2.49 o
   2  -4   4      336.57      356.54      6.29 o
   3  -4   4      416.21      437.24      7.75 o
   4  -4   4        0.00       -0.70      0.87 o
   5  -4   4      111.80      107.27      2.78 o
   6  -4   4       33.23       30.32      1.71 o
   7  -4   4       60.77       68.46      3.38 o
   8  -4   4       60.29       71.73      4.72 o
  -8  -3   4      160.39      162.54      7.18 o
  -7  -3   4       91.93      100.36      6.21 o
  -6  -3   4       66.21       75.09      3.13 o
  -5  -3   4      140.61      150.76      4.77 o
  -4  -3   4       54.45       53.10      1.37 o
  -3  -3   4       25.48       29.38      1.02 o
  -2  -3   4     1150.62     1185.24     25.84 o
  -1  -3   4       20.94       32.62      2.87 o
   0  -3   4       44.86       59.77      1.77 o
   1  -3   4      104.49      112.33      2.56 o
   2  -3   4       40.81       40.85      1.37 o
   3  -3   4       63.72       66.93      2.02 o
   4  -3   4      885.34      928.22     15.21 o
   5  -3   4      150.80      147.26      6.83 o
   6  -3   4       53.34       54.80      3.42 o
   7  -3   4       23.97       20.11      3.17 o
   8  -3   4        1.13        1.34      2.44 o
  -9  -2   4       54.93       58.47      4.79 o
  -8  -2   4      137.59      136.37      7.14 o
  -7  -2   4        0.04       -0.26      0.60 o
  -6  -2   4      334.10      346.97      5.47 o
  -5  -2   4       50.17       42.14      1.51 o
  -4  -2   4      144.50      132.53      4.24 o
  -3  -2   4      605.79      622.83      9.92 o
  -2  -2   4       55.49       37.20      1.14 o
  -1  -2   4        0.48        2.37      0.57 o
   0  -2   4     3118.94     2989.66     57.44 o
   1  -2   4      215.06      216.12      4.93 o
   2  -2   4      187.86      191.95      3.65 o
   3  -2   4      119.92      123.79      2.93 o
   4  -2   4      355.52      357.55      6.30 o
   5  -2   4       45.14       50.39      2.24 o
   6  -2   4      383.96      406.19     18.04 o
   7  -2   4        0.65        0.11      2.43 o
   8  -2   4        0.01       -2.11      2.24 o
  -9  -1   4       62.65       70.48      5.82 o
  -8  -1   4        0.29        0.31      1.05 o
  -7  -1   4      725.99      769.06     16.38 o
  -6  -1   4      101.08      109.16      2.33 o
  -5  -1   4       26.70       28.54      1.31 o
  -4  -1   4       63.35       57.33      1.41 o
  -3  -1   4      341.74      360.42      6.10 o
  -2  -1   4       82.71      121.11      2.48 o
  -1  -1   4       85.61       65.77      1.79 o
   0  -1   4      517.00      482.34      8.85 o
   1  -1   4       34.34       25.47      2.14 o
   2  -1   4      873.47      896.04     43.52 o
   3  -1   4      226.35      253.45      4.70 o
   4  -1   4       75.05       78.57      5.45 o
   5  -1   4      258.18      277.68      5.72 o
   6  -1   4       58.44       54.05      2.21 o
   7  -1   4        6.69        6.93      1.93 o
   8  -1   4       76.79       80.38      6.01 o
  -9   0   4        9.23       14.11      3.02 o
  -8   0   4       13.59       10.24      1.62 o
  -7   0   4      160.66      164.22      3.99 o
  -6   0   4        3.56        2.07      0.77 o
  -5   0   4      709.00      733.81     20.47 o
  -4   0   4        5.92        5.47      0.53 o
  -3   0   4        0.28        1.07      0.50 o
  -2   0   4      632.38      637.98     11.38 o
  -1   0   4      892.21      898.21     15.64 o
   0   0   4       94.92       90.71      2.41 o
   1   0   4      464.10      442.44      8.14 o
   2   0   4        7.19        5.67      0.88 o
   3   0   4        1.40        1.22      0.66 o
   4   0   4        6.00        7.56      2.96 o
   5   0   4      499.58      509.50      8.48 o
   6   0   4        0.92        0.97      1.69 o
   7   0   4       15.06        9.18      1.79 o
   8   0   4        4.88        4.61      2.25 o
  -9   1   4       23.27       28.92      4.21 o
  -8   1   4      130.34      124.31      3.53 o
  -7   1   4        6.93        5.54      0.98 o
  -6   1   4      194.55      202.73      8.86 o
  -5   1   4      112.75      113.44      2.81 o
  -4   1   4       28.39       30.16      2.23 o
  -3   1   4      150.16      190.16      4.34 o
  -2   1   4      248.91      252.51      5.27 o
  -1   1   4      276.67      282.86      4.52 o
   0   1   4        2.50        3.46      0.86 o
   1   1   4      486.77      509.66      7.65 o
   2   1   4        7.11        9.78      0.67 o
   3   1   4        2.89        4.27      1.17 o
   4   1   4      400.80      414.32     10.97 o
   5   1   4       16.65       14.70      1.16 o
   6   1   4       41.45       41.70      2.07 o
   7   1   4      175.67      189.05      9.22 o
   8   1   4       20.50       24.42      3.65 o
  -9   2   4        2.37        3.44      2.30 o
  -8   2   4       11.92       11.22      1.76 o
  -7   2   4        1.37       -0.05      1.04 o
  -6   2   4      292.92      307.56      5.73 o
  -5   2   4       23.37       24.85      1.28 o
  -4   2   4       62.74       69.03      2.19 o
  -3   2   4       45.60       55.03      1.83 o
  -2   2   4      299.89      295.48      5.45 o
  -1   2   4      141.76      138.02      3.02 o
   0   2   4     1183.88     1187.68     28.07 o
   1   2   4        0.33        0.61      0.65 o
   2   2   4        7.86        7.79      0.99 o
   3   2   4       12.92        8.60      0.80 o
   4   2   4       22.52       19.26      1.74 o
   5   2   4      294.08      274.97      5.55 o
   6   2   4      197.97      204.33      7.47 o
   7   2   4        6.13        8.25      2.50 o
  -9   3   4       59.45       57.06      7.01 o
  -8   3   4        7.23        4.68      1.92 o
  -7   3   4      180.72      181.19      4.92 o
  -6   3   4        2.43        4.45      0.95 o
  -5   3   4      314.28      333.61      6.04 o
  -4   3   4       84.29       88.22      4.50 o
  -3   3   4        0.04       -0.28      1.07 o
  -2   3   4      182.15      187.09      3.96 o
  -1   3   4      730.11      778.84     12.43 o
   0   3   4      305.90      308.22      5.28 o
   1   3   4      526.75      549.52     13.11 o
   2   3   4      527.50      539.19     12.75 o
   3   3   4      114.66      115.33      2.31 o
   4   3   4       38.06       35.74      1.47 o
   5   3   4       21.40       23.03      2.29 o
   6   3   4       40.50       50.59      9.80 o
   7   3   4      151.77      157.31      8.14 o
  -9   4   4        0.69        3.60      3.44 o
  -8   4   4        2.22       -1.00      2.50 o
  -7   4   4       96.82      111.98      7.41 o
  -6   4   4      187.80      167.56      5.01 o
  -5   4   4      105.53       92.45      2.71 o
  -4   4   4      146.00      160.00      8.32 o
  -3   4   4      261.39      266.88      5.65 o
  -2   4   4        0.18        0.52      0.49 o
  -1   4   4      347.93      344.68      6.44 o
   0   4   4      275.76      290.99      4.31 o
   1   4   4      443.93      470.24      6.34 o
   2   4   4       20.26       20.93      2.01 o
   3   4   4      263.23      267.67      4.57 o
   4   4   4        9.48        9.78      1.06 o
   5   4   4       19.41       21.26      1.63 o
   6   4   4       58.50       60.88      4.19 o
  -8   5   4       44.03       53.65      6.38 o
  -7   5   4        2.25        4.63      5.50 o
  -6   5   4      113.81      109.46      8.87 o
  -5   5   4       20.95       23.90      0.99 o
  -4   5   4      238.71      246.92      4.59 o
  -3   5   4      213.95      216.37      3.93 o
  -2   5   4        3.40        3.62      1.12 o
  -1   5   4       51.45       51.14      1.57 o
   0   5   4      174.74      184.63      3.23 o
   1   5   4      269.22      270.47      4.14 o
   2   5   4      246.26      264.72      4.50 o
   3   5   4       32.47       32.20      2.63 o
   4   5   4        6.33        5.35      2.18 o
   5   5   4       42.15       43.94      3.70 o
   6   5   4       16.88       12.08      4.51 o
  -8   6   4       49.04       49.14      4.93 o
  -7   6   4       17.64       14.66      3.97 o
  -6   6   4        1.90        6.94      3.56 o
  -5   6   4       34.11       34.05      4.95 o
  -4   6   4      146.91      150.82      3.78 o
  -3   6   4       25.18       24.99      1.61 o
  -2   6   4      146.73      148.51      4.90 o
  -1   6   4       21.72       24.32      2.21 o
   0   6   4       68.55       69.13      2.51 o
   1   6   4        0.01       -0.75      0.80 o
   2   6   4       98.70      103.30      3.19 o
   3   6   4        6.05        5.54      1.25 o
   4   6   4       41.35       47.57      3.70 o
   5   6   4        5.71        4.85      1.72 o
  -7   7   4       27.93       24.03      5.70 o
  -6   7   4       29.82       29.98      8.93 o
  -5   7   4       27.87       28.08      2.68 o
  -4   7   4       18.69       16.46      2.44 o
  -3   7   4        7.71        9.54      1.92 o
  -2   7   4       19.96       17.55      1.45 o
  -1   7   4        4.93        3.86      1.10 o
   0   7   4       17.96       20.24      1.56 o
   1   7   4      193.45      214.05      4.61 o
   2   7   4        3.44        4.08      1.28 o
   3   7   4        1.31        1.12      4.49 o
  -5   8   4       66.81       53.65      5.19 o
  -4   8   4        4.05        9.63      2.53 o
  -3   8   4       73.70       93.68      3.97 o
  -2   8   4        2.41        2.25      1.37 o
  -1   8   4        1.40        1.76      1.55 o
   0   8   4       39.17       43.68      7.96 o
   1   8   4       34.10       35.45      2.98 o
   2   8   4       11.35        9.43      3.32 o
  -2   9   4        7.04        7.03      2.37 o
  -3 -10   5        0.25        1.44      3.51 o
  -2 -10   5       32.32       25.53      2.75 o
  -1 -10   5        0.15        0.11      2.24 o
   0 -10   5       25.74       30.92      4.04 o
   1 -10   5        5.78        8.82      3.29 o
   2 -10   5        9.07        6.66      4.20 o
   3 -10   5        9.07        8.01      5.75 o
  -5  -9   5        3.76       -0.99      4.10 o
  -4  -9   5       28.73       35.78      5.84 o
  -3  -9   5       20.05       15.99      1.74 o
  -2  -9   5       38.58       38.51      6.85 o
  -1  -9   5       34.75       27.39      2.05 o
   0  -9   5      260.44      276.90      7.47 o
   1  -9   5        0.47       -2.60      2.92 o
   2  -9   5       82.16       87.02      3.74 o
   3  -9   5       50.51       55.22      6.55 o
   4  -9   5       21.06       21.16      6.71 o
   5  -9   5        0.21       -3.12      2.18 o
  -6  -8   5       19.42       21.21      4.01 o
  -5  -8   5       85.76       85.56      6.06 o
  -4  -8   5       33.72       32.82      2.14 o
  -3  -8   5        2.56        2.34      0.75 o
  -2  -8   5        0.15       -0.26      0.83 o
  -1  -8   5      200.29      208.35      8.39 o
   0  -8   5        0.53       -0.16      1.02 o
   1  -8   5      164.74      172.50      5.09 o
   2  -8   5      159.27      155.79      4.83 o
   3  -8   5        2.58        3.92      1.74 o
   4  -8   5       99.69      110.86      5.03 o
   5  -8   5       15.08       17.73      4.95 o
   6  -8   5        4.24        1.95      8.32 o
  -7  -7   5       17.43       17.57      3.85 o
  -6  -7   5        1.94        2.49      2.61 o
  -5  -7   5      194.18      234.40     23.67 o
  -4  -7   5        2.69        2.65      1.63 o
  -3  -7   5       15.13       14.28      1.04 o
  -2  -7   5      451.45      457.87      7.94 o
  -1  -7   5       16.39       16.57      1.32 o
   0  -7   5       40.11       40.94      2.72 o
   1  -7   5      243.83      249.28      6.02 o
   2  -7   5       50.06       44.88      2.48 o
   3  -7   5      333.27      335.46      8.22 o
   4  -7   5      169.36      157.77      5.72 o
   5  -7   5        8.84        5.08      1.77 o
   6  -7   5        0.04       -2.45      2.01 o
  -7  -6   5        4.69        5.25      2.51 o
  -6  -6   5      145.12      154.52      7.79 o
  -5  -6   5        5.07        5.12      0.54 o
  -4  -6   5       95.25       99.32      2.36 o
  -3  -6   5      629.50      677.42     21.26 o
  -2  -6   5        1.85        3.33      0.82 o
  -1  -6   5        7.00        9.22      1.52 o
   0  -6   5        2.94        2.06      1.19 o
   1  -6   5        0.86        1.65      1.13 o
   2  -6   5      136.83      124.71      3.30 o
   3  -6   5      277.54      287.88      6.47 o
   4  -6   5      102.01      114.08      5.10 o
   5  -6   5       25.65       21.60      2.19 o
   6  -6   5        1.31        0.37      4.24 o
   7  -6   5       11.12        9.83      4.43 o
  -8  -5   5        1.66       -1.37      3.49 o
  -7  -5   5        2.11       -1.12      2.75 o
  -6  -5   5       14.83       18.07      0.77 o
  -5  -5   5      153.08      162.49      6.92 o
  -4  -5   5       18.98       16.89      0.97 o
  -3  -5   5      260.79      247.37      4.81 o
  -2  -5   5      171.34      168.46      3.28 o
  -1  -5   5      315.11      314.54      5.33 o
   0  -5   5       63.13       65.34      2.13 o
   1  -5   5        0.87        1.68      0.81 o
   2  -5   5      119.51      114.51      3.10 o
   3  -5   5        8.87        9.60      1.23 o
   4  -5   5      128.23      125.37      3.49 o
   5  -5   5       21.95       24.25      2.07 o
   6  -5   5       11.22       10.77      2.02 o
   7  -5   5        0.22        3.57      1.56 o
  -8  -4   5       38.24       37.53      5.61 o
  -7  -4   5       44.38       44.58      2.01 o
  -6  -4   5       32.46       29.71      4.32 o
  -5  -4   5        1.30        1.13      0.53 o
  -4  -4   5      138.59      140.17      3.17 o
  -3  -4   5      686.72      698.62     11.50 o
  -2  -4   5       64.39       59.27      5.38 o
  -1  -4   5        0.70        2.37      0.80 o
   0  -4   5        6.41        3.32      1.32 o
   1  -4   5       78.23       78.54      2.14 o
   2  -4   5       81.71       81.98      2.32 o
   3  -4   5      426.29      436.23      8.38 o
   4  -4   5        0.72        1.69      1.37 o
   5  -4   5      105.63      111.82      7.67 o
   6  -4   5        0.19       -0.07      1.30 o
   7  -4   5        3.68        5.38      2.44 o
  -9  -3   5       10.73        7.14      1.85 o
  -8  -3   5        0.07       -0.68      1.10 o
  -7  -3   5        2.55        3.26      0.87 o
  -6  -3   5      244.07      264.04      4.70 o
  -5  -3   5       49.73       49.10      2.12 o
  -4  -3   5        2.33        1.45      0.56 o
  -3  -3   5      113.58      115.73      2.60 o
  -2  -3   5       28.04       35.94      1.29 o
  -1  -3   5       38.24       27.10      1.80 o
   0  -3   5       64.47       83.31      2.45 o
   1  -3   5      162.38      168.97      3.63 o
   2  -3   5      214.27      202.73      4.92 o
   3  -3   5      217.43      200.04      4.18 o
   4  -3   5        3.22        4.75      1.95 o
   5  -3   5       90.60       88.48      2.99 o
   6  -3   5        1.13        1.85      1.94 o
   7  -3   5       34.56       29.18      2.56 o
   8  -3   5        1.89        0.12      2.65 o
  -9  -2   5       42.36       41.02      4.44 o
  -8  -2   5       94.36       99.55      4.94 o
  -7  -2   5       15.35       11.27      1.24 o
  -6  -2   5       12.63       10.00      2.37 o
  -5  -2   5      119.40      112.05      2.49 o
  -4  -2   5     1167.87     1163.35     31.27 o
  -3  -2   5       77.17       73.41      1.98 o
  -2  -2   5      388.31      328.95      5.94 o
  -1  -2   5      609.26      672.31     12.30 o
   0  -2   5        1.00        0.90      0.65 o
   1  -2   5       69.57       80.58      2.41 o
   2  -2   5     1024.12     1051.81     16.55 o
   3  -2   5       54.12       52.02      1.73 o
   4  -2   5      191.00      181.84      3.90 o
   5  -2   5       12.02       13.01      1.51 o
   6  -2   5        3.21        4.86      2.51 o
   7  -2   5       16.46       12.97      2.00 o
   8  -2   5        5.93        6.39      3.61 o
  -9  -1   5       18.27       22.57      4.14 o
  -8  -1   5      107.93      113.76      3.87 o
  -7  -1   5        3.29        6.10      2.01 o
  -6  -1   5      131.71      131.30      2.81 o
  -5  -1   5       58.83       60.40      2.58 o
  -4  -1   5       40.47       38.83      4.22 o
  -3  -1   5        7.62        8.48      1.06 o
  -2  -1   5      453.77      415.81      7.22 o
  -1  -1   5      606.61      653.89     12.13 o
   0  -1   5      546.72      537.26      9.89 o
   1  -1   5        6.06        8.55      0.96 o
   2  -1   5       11.25       12.08      1.26 o
   3  -1   5       20.69       14.30      0.92 o
   4  -1   5      154.19      168.17      4.30 o
   5  -1   5       13.79       13.41      1.60 o
   6  -1   5       47.67       42.67      2.54 o
   7  -1   5        6.98        3.40      1.74 o
  -9   0   5      162.64      168.15     12.76 o
  -8   0   5        1.73        1.81      1.05 o
  -7   0   5       37.75       33.18      1.67 o
  -6   0   5      525.45      558.10      9.37 o
  -5   0   5       37.21       37.31      1.62 o
  -4   0   5       38.03       43.16      1.38 o
  -3   0   5      204.70      196.16      4.31 o
  -2   0   5      132.33      155.09      3.54 o
  -1   0   5      319.74      337.95      6.68 o
   0   0   5     1126.87     1132.73     19.95 o
   1   0   5       27.64       24.90      2.61 o
   2   0   5        1.71        0.62      0.70 o
   3   0   5       95.34       90.72      2.63 o
   4   0   5       12.81       11.01      1.14 o
   5   0   5        4.70        3.62      1.29 o
   6   0   5        1.96        4.42      1.81 o
   7   0   5        7.12        7.75      2.49 o
  -9   1   5       10.33       12.72      4.46 o
  -8   1   5       94.39      104.77      4.05 o
  -7   1   5       40.54       34.09      1.76 o
  -6   1   5       23.74       20.75      1.07 o
  -5   1   5       79.75       80.21      3.39 o
  -4   1   5        0.08       -0.69      1.15 o
  -3   1   5       69.38       78.17      2.76 o
  -2   1   5        5.70        9.76      0.70 o
  -1   1   5      268.04      268.43      4.27 o
   0   1   5      284.13      289.59      4.78 o
   1   1   5       51.61       53.11      1.53 o
   2   1   5       14.20       17.20      2.33 o
   3   1   5        0.02        0.91      0.74 o
   4   1   5        0.91        1.08      0.84 o
   5   1   5        7.54        8.47      1.25 o
   6   1   5        6.56        5.90      1.57 o
   7   1   5       12.98       19.01      2.82 o
  -9   2   5       31.13       28.46      4.27 o
  -8   2   5       18.22       11.02      1.74 o
  -7   2   5      127.87      132.01      3.82 o
  -6   2   5      190.01      215.04      8.93 o
  -5   2   5       19.31       19.48      0.98 o
  -4   2   5        2.06        1.73      0.99 o
  -3   2   5       13.06       11.06      1.10 o
  -2   2   5       41.90       43.72      2.28 o
  -1   2   5        2.94        3.02      0.69 o
   0   2   5      469.25      476.14      6.88 o
   1   2   5        5.54        6.82      0.70 o
   2   2   5      346.22      351.90      8.00 o
   3   2   5        2.49        2.75      1.62 o
   4   2   5       37.62       33.17      1.67 o
   5   2   5        3.44        4.30      2.44 o
   6   2   5        5.51        7.26      2.65 o
   7   2   5        0.18       -0.50      3.25 o
  -9   3   5       31.97       29.90      4.69 o
  -8   3   5        1.58       -0.46      1.98 o
  -7   3   5      120.73      126.15      4.35 o
  -6   3   5        1.32       -0.25      1.62 o
  -5   3   5       31.70       37.81      1.24 o
  -4   3   5        0.11       -0.74      1.08 o
  -3   3   5        3.96        2.87      0.92 o
  -2   3   5      326.90      340.88     15.24 o
  -1   3   5      151.80      168.68      4.49 o
   0   3   5        0.04       -1.31      0.87 o
   1   3   5      187.33      189.83      3.70 o
   2   3   5       83.77       84.73      2.31 o
   3   3   5       11.05        8.92      0.85 o
   4   3   5       94.63      101.68      2.95 o
   5   3   5        0.08        4.14      2.36 o
   6   3   5       23.73       30.00      3.80 o
  -8   4   5       80.75       73.40      4.36 o
  -7   4   5       81.34       74.69      5.05 o
  -6   4   5        0.11        1.34      1.25 o
  -5   4   5       50.49       54.78      1.67 o
  -4   4   5       47.82       52.42      3.89 o
  -3   4   5      236.50      254.15      5.48 o
  -2   4   5       67.42       68.71      2.95 o
  -1   4   5      124.05      121.41      3.37 o
   0   4   5       33.88       33.45      1.54 o
   1   4   5      190.17      206.47      9.69 o
   2   4   5        0.01        0.37      1.07 o
   3   4   5       75.17       65.02      2.03 o
   4   4   5        9.12        9.69      1.61 o
   5   4   5       27.33       24.97      3.12 o
  -8   5   5       68.99       59.81      5.44 o
  -7   5   5        4.73        2.58      3.42 o
  -6   5   5       28.06       32.07      2.25 o
  -5   5   5       24.91       23.63      3.45 o
  -4   5   5        7.44        6.08      1.11 o
  -3   5   5      117.50      138.08      3.84 o
  -2   5   5       95.02      101.22      2.92 o
  -1   5   5       60.93       57.82      5.97 o
   0   5   5        5.98        7.65      0.93 o
   1   5   5        3.31        3.12      0.80 o
   2   5   5        1.71        2.02      0.97 o
   3   5   5       30.59       27.31      1.56 o
   4   5   5        0.06        2.11      1.75 o
   5   5   5       19.12       19.01      2.82 o
  -7   6   5        0.69        3.39      2.48 o
  -6   6   5        5.65        7.02      3.74 o
  -5   6   5       48.12       33.73      4.35 o
  -4   6   5       80.30       77.44      3.69 o
  -3   6   5       24.33       22.14      1.59 o
  -2   6   5       10.83       11.59      0.98 o
  -1   6   5       14.94       19.34      1.29 o
   0   6   5       21.66       20.46      1.33 o
   1   6   5        3.34        2.65      1.01 o
   2   6   5       29.52       27.46      2.18 o
   3   6   5        0.25        4.37      2.10 o
   4   6   5        8.36        7.02      2.14 o
  -6   7   5        1.92        0.48      2.99 o
  -5   7   5       18.10       28.61      9.40 o
  -4   7   5       69.07       69.54      8.06 o
  -3   7   5       24.44       30.86      2.71 o
  -2   7   5       12.94       12.25      1.74 o
  -1   7   5       11.13        8.07      1.24 o
   0   7   5        3.83        2.12      1.34 o
   1   7   5        6.00        4.14      1.50 o
   2   7   5        0.27        0.25      2.26 o
  -4   8   5       19.32       16.35      3.97 o
  -3   8   5       63.31       58.20      5.48 o
  -2   8   5        3.63        3.25      2.65 o
  -1   8   5       29.85       31.45      7.44 o
   0   8   5        1.19        2.27      5.01 o
  -2 -10   6       41.26       39.58      3.49 o
  -1 -10   6        0.02       -1.94      3.82 o
   0 -10   6        4.16       -2.22      2.43 o
   1 -10   6       44.53       47.17      3.58 o
   2 -10   6       13.23        5.21      2.28 o
  -4  -9   6       35.72       32.80      2.64 o
  -3  -9   6        2.45        4.65      2.19 o
  -2  -9   6        7.58       10.57      2.93 o
  -1  -9   6       51.90       53.07      3.05 o
   0  -9   6      164.72      163.89      4.88 o
   1  -9   6        6.88        5.71      2.19 o
   2  -9   6      141.42      149.55      8.94 o
   3  -9   6        7.83        7.63      2.81 o
   4  -9   6       72.46       73.95      5.32 o
  -5  -8   6      123.82      127.86      5.30 o
  -4  -8   6       49.76       43.43      4.03 o
  -3  -8   6       51.48       55.42      2.28 o
  -2  -8   6       44.54       44.76      2.12 o
  -1  -8   6        0.38       -0.38      1.23 o
   0  -8   6       57.60       67.38      5.64 o
   1  -8   6       81.88       86.41      3.30 o
   2  -8   6       78.56       76.46      3.66 o
   3  -8   6       69.31       68.95      3.85 o
   4  -8   6       14.68       12.41      4.88 o
   5  -8   6        2.51        2.38      2.16 o
  -6  -7   6        0.58       -6.50      4.61 o
  -5  -7   6       69.22       68.95      5.19 o
  -4  -7   6        3.56        3.93      0.74 o
  -3  -7   6       41.08       41.78      2.45 o
  -2  -7   6      323.04      310.00      6.12 o
  -1  -7   6      224.21      225.73      4.99 o
   0  -7   6      157.21      166.61      4.48 o
   1  -7   6       45.28       46.01      2.51 o
   2  -7   6        6.93       11.07      1.94 o
   3  -7   6       82.94      105.66      4.55 o
   4  -7   6       46.79       43.70      3.19 o
   5  -7   6      197.69      193.46      8.20 o
   6  -7   6        6.28        4.26      4.14 o
  -7  -6   6       83.84      108.08      9.53 o
  -6  -6   6       41.87       51.18      3.52 o
  -5  -6   6        4.86        4.55      0.94 o
  -4  -6   6       69.80       72.95      3.25 o
  -3  -6   6       25.80       24.41      1.25 o
  -2  -6   6       69.01       79.94      5.00 o
  -1  -6   6      414.40      433.96     20.97 o
   0  -6   6        2.98        2.55      1.24 o
   1  -6   6       50.23       47.43      1.96 o
   2  -6   6       49.43       48.53      2.32 o
   3  -6   6        0.31        2.21      1.43 o
   4  -6   6       17.53       17.09      2.18 o
   5  -6   6       16.23       13.43      2.00 o
   6  -6   6       63.98       59.63      3.97 o
  -8  -5   6       23.05       27.25      5.25 o
  -7  -5   6       16.90       14.10      4.04 o
  -6  -5   6        2.22        2.94      2.31 o
  -5  -5   6        0.17        0.62      0.70 o
  -4  -5   6       12.90        8.63      0.94 o
  -3  -5   6      142.07      125.36      3.18 o
  -2  -5   6      231.27      239.13      4.57 o
  -1  -5   6       14.64       16.74      1.25 o
   0  -5   6      276.54      284.18      5.88 o
   1  -5   6       93.19       95.85      3.16 o
   2  -5   6       36.22       31.86      1.79 o
   3  -5   6       56.97       58.17      2.42 o
   4  -5   6      168.69      174.91      4.94 o
   5  -5   6        9.18        5.54      1.92 o
   6  -5   6       20.68       26.13      3.67 o
   7  -5   6       20.26       12.85      3.63 o
  -8  -4   6       82.94       98.47     19.28 o
  -7  -4   6       84.26       94.56      3.29 o
  -6  -4   6       21.29       20.08      2.62 o
  -5  -4   6       46.75       56.23      2.07 o
  -4  -4   6       37.90       36.36      1.46 o
  -3  -4   6       89.62       94.25      2.50 o
  -2  -4   6      130.20      130.91      3.13 o
  -1  -4   6      409.30      407.84      8.30 o
   0  -4   6      213.46      227.88      4.54 o
   1  -4   6      233.12      237.95      4.96 o
   2  -4   6       20.76       17.75      1.62 o
   3  -4   6      161.56      163.97      5.89 o
   4  -4   6      117.90      125.93      7.91 o
   5  -4   6       49.20       48.82      2.50 o
   6  -4   6        6.55        4.17      2.93 o
   7  -4   6        0.10        1.20      4.62 o
  -9  -3   6       37.82       29.15      4.10 o
  -8  -3   6        1.09        0.32      1.09 o
  -7  -3   6       35.38       39.43      1.62 o
  -6  -3   6        3.17        1.84      0.81 o
  -5  -3   6       40.90       37.91      1.70 o
  -4  -3   6       42.89       34.93      1.52 o
  -3  -3   6      620.25      603.90     10.30 o
  -2  -3   6       30.18       29.05      1.33 o
  -1  -3   6      398.24      440.02      8.62 o
   0  -3   6       73.50       80.09      2.48 o
   1  -3   6      164.95      171.34      3.78 o
   2  -3   6       85.54       91.93      2.67 o
   3  -3   6      443.51      475.20      8.89 o
   4  -3   6        0.44       -0.04      0.77 o
   5  -3   6       43.36       46.20      2.24 o
   6  -3   6      168.84      155.49      6.48 o
   7  -3   6       68.57       54.95      3.97 o
  -9  -2   6       91.67       95.23      7.86 o
  -8  -2   6      142.58      169.60     10.77 o
  -7  -2   6      142.13      148.67      3.38 o
  -6  -2   6        3.46        3.91      0.88 o
  -5  -2   6      159.09      158.20      3.64 o
  -4  -2   6       87.67       91.16      5.01 o
  -3  -2   6      208.55      205.38      7.24 o
  -2  -2   6      648.89      652.61     15.45 o
  -1  -2   6      816.96      780.01     14.34 o
   0  -2   6      248.97      278.17      5.80 o
   1  -2   6      320.15      322.38      7.23 o
   2  -2   6       15.06       14.49      1.12 o
   3  -2   6       23.45       27.75      1.48 o
   4  -2   6      229.73      223.83      5.20 o
   5  -2   6       56.82       66.30      3.60 o
   6  -2   6       22.08       18.32      2.72 o
   7  -2   6       48.70       45.51      3.65 o
  -9  -1   6       33.43       25.87      4.10 o
  -8  -1   6       68.99       70.29      6.72 o
  -7  -1   6        0.71        1.56      1.44 o
  -6  -1   6       29.77       23.71      2.33 o
  -5  -1   6      803.02      809.65     20.93 o
  -4  -1   6        3.70        3.24      0.88 o
  -3  -1   6       10.84        7.14      1.14 o
  -2  -1   6      303.39      306.87      5.55 o
  -1  -1   6       43.83       39.60      1.84 o
   0  -1   6      302.06      314.55      6.87 o
   1  -1   6      495.88      517.49     10.07 o
   2  -1   6      148.05      148.76      4.14 o
   3  -1   6        0.38        0.22      0.99 o
   4  -1   6        3.90        3.82      1.10 o
   5  -1   6      148.25      143.99      5.72 o
   6  -1   6      153.78      157.35      5.69 o
   7  -1   6       34.80       42.19      4.36 o
  -9   0   6       52.75       44.24      6.10 o
  -8   0   6       13.04       10.28      1.99 o
  -7   0   6       56.37       62.05      2.46 o
  -6   0   6      549.45      566.73     11.12 o
  -5   0   6        3.74        5.04      1.39 o
  -4   0   6      337.18      354.62      6.46 o
  -3   0   6        2.54        3.80      1.23 o
  -2   0   6       36.50       40.19      4.02 o
  -1   0   6      396.50      408.38      8.46 o
   0   0   6      154.47      146.58      4.87 o
   1   0   6      141.67      140.43      3.83 o
   2   0   6       95.55       96.28      2.39 o
   3   0   6       15.70       10.58      0.74 o
   4   0   6        4.21        1.83      2.69 o
   5   0   6       15.93       23.17      5.74 o
   6   0   6       74.21       89.87      8.25 o
   7   0   6        0.36       -2.89      3.11 o
  -9   1   6        1.14        3.49      3.12 o
  -8   1   6       42.51       43.89      2.98 o
  -7   1   6        3.32        2.37      1.38 o
  -6   1   6       32.76       30.10      2.69 o
  -5   1   6      324.72      351.09      8.44 o
  -4   1   6      171.01      160.98      4.40 o
  -3   1   6        5.59        5.72      1.09 o
  -2   1   6       10.59        8.81      0.77 o
  -1   1   6       15.68       15.63      0.84 o
   0   1   6       20.43       22.32      1.16 o
   1   1   6      191.88      195.83      3.98 o
   2   1   6       57.77       53.05      2.39 o
   3   1   6       10.88        6.06      2.01 o
   4   1   6       80.02       68.17      3.07 o
   5   1   6      172.08      163.23      5.22 o
   6   1   6        9.07       12.87      2.65 o
  -9   2   6        0.43       -0.37      3.52 o
  -8   2   6        0.16       -0.43      1.65 o
  -7   2   6      106.83       98.86      4.00 o
  -6   2   6      134.89      134.41      4.49 o
  -5   2   6      130.91      141.11      4.79 o
  -4   2   6       52.80       52.44      2.28 o
  -3   2   6      163.00      164.98      4.13 o
  -2   2   6      191.78      199.70      4.63 o
  -1   2   6      101.47      105.07      2.42 o
   0   2   6      273.74      260.83      5.41 o
   1   2   6       36.97       35.04      3.47 o
   2   2   6       64.78       61.61      1.85 o
   3   2   6        5.43        9.29      1.79 o
   4   2   6       50.61       44.39      3.93 o
   5   2   6       24.28       33.91      3.65 o
   6   2   6       42.89       51.66      4.50 o
  -8   3   6        3.92        3.33      2.65 o
  -7   3   6        0.70       -3.04      4.38 o
  -6   3   6      102.57      114.36      4.31 o
  -5   3   6        0.94        3.54      1.75 o
  -4   3   6      128.53      133.34      3.89 o
  -3   3   6        0.22        0.18      1.00 o
  -2   3   6       14.52       13.55      1.31 o
  -1   3   6        2.55        1.53      1.75 o
   0   3   6      494.70      506.76      8.55 o
   1   3   6        0.01       -1.25      0.84 o
   2   3   6       10.41        5.98      0.98 o
   3   3   6      114.66      117.92      6.35 o
   4   3   6       67.21       64.91      4.69 o
   5   3   6        0.20       -2.25      2.11 o
  -8   4   6       39.65       29.33      3.94 o
  -7   4   6      126.36      122.39     11.48 o
  -6   4   6       83.74       80.11      8.42 o
  -5   4   6       45.41       40.83      2.30 o
  -4   4   6      255.24      258.53      6.97 o
  -3   4   6       13.05       12.42      1.82 o
  -2   4   6       91.20       91.34      4.78 o
  -1   4   6      239.16      235.37      5.76 o
   0   4   6       67.41       81.50      2.76 o
   1   4   6       36.69       32.26      1.64 o
   2   4   6      154.80      158.16      3.96 o
   3   4   6        0.04       -0.16      1.24 o
   4   4   6        8.03       10.72      2.64 o
   5   4   6        5.29        3.87      2.64 o
  -7   5   6       10.88       11.67      4.14 o
  -6   5   6        5.59        1.73      3.67 o
  -5   5   6      110.69      105.92     11.67 o
  -4   5   6        2.04       -1.41      2.02 o
  -3   5   6       25.45       20.95      2.53 o
  -2   5   6       60.79       62.08      3.87 o
  -1   5   6       16.95       18.91      2.66 o
   0   5   6       55.01       56.21      2.41 o
   1   5   6        3.31        3.14      1.09 o
   2   5   6      140.16      128.69      4.33 o
   3   5   6       20.48       25.19      3.36 o
   4   5   6       17.81       12.08      3.04 o
  -6   6   6       11.03        8.62      3.43 o
  -5   6   6       38.60       36.10      4.10 o
  -4   6   6       14.87        9.88      2.75 o
  -3   6   6      136.12      142.03      7.53 o
  -2   6   6       21.51       19.87      2.29 o
  -1   6   6        0.04        0.72      1.25 o
   0   6   6        1.63        0.06      2.37 o
   1   6   6       26.39       20.65      1.93 o
   2   6   6       18.29       17.11      2.86 o
  -4   7   6        2.33       -4.77      3.88 o
  -3   7   6        1.84        1.91      2.87 o
  -2   7   6       27.16       25.93      4.55 o
  -1   7   6       14.61       15.53      2.94 o
   0   7   6        7.83        4.00      3.76 o
   1   7   6        3.09        3.61      2.89 o
  -1 -10   7        0.75        0.25      2.52 o
   0 -10   7        2.84        6.72      3.25 o
   1 -10   7       37.93       36.30      6.60 o
  -4  -9   7       27.43       30.13      3.06 o
  -3  -9   7       40.97       38.49      3.43 o
  -2  -9   7       33.49       28.52      4.84 o
  -1  -9   7        9.68        8.54      3.56 o
   0  -9   7       83.21       94.70      4.46 o
   1  -9   7       52.64       52.26      3.43 o
   2  -9   7       57.05       54.72      4.13 o
   3  -9   7       10.97       13.09      3.15 o
  -5  -8   7        4.65        5.13      1.97 o
  -4  -8   7       36.05       42.00      7.97 o
  -3  -8   7       15.71       15.22      4.45 o
  -2  -8   7        4.92        5.45      1.57 o
  -1  -8   7        5.66        1.69      1.81 o
   0  -8   7      131.16      138.81      4.31 o
   1  -8   7        0.13        1.25      1.74 o
   2  -8   7       84.77       89.72      5.25 o
   3  -8   7       26.70       29.07      2.93 o
   4  -8   7       59.12       49.36      5.11 o
  -6  -7   7       23.78       22.11      3.37 o
  -5  -7   7        5.63        5.64      1.61 o
  -4  -7   7       67.36       63.28      3.32 o
  -3  -7   7        8.70        9.26      1.21 o
  -2  -7   7       30.13       26.13      1.83 o
  -1  -7   7       73.76       75.88      2.90 o
   0  -7   7       20.76       24.35      1.99 o
   1  -7   7      252.13      268.50      7.24 o
   2  -7   7       87.13       89.24      3.88 o
   3  -7   7        6.79        3.61      3.82 o
   4  -7   7       77.53       69.86      4.31 o
   5  -7   7       43.43       41.71      3.49 o
  -7  -6   7        2.63        3.49      4.01 o
  -6  -6   7       15.14       11.62      2.29 o
  -5  -6   7      104.08      111.61      4.24 o
  -4  -6   7        4.18        3.68      1.99 o
  -3  -6   7        2.16        1.88      1.01 o
  -2  -6   7       17.68       16.85      1.26 o
  -1  -6   7        3.62        2.26      0.96 o
   0  -6   7      216.64      236.57     11.52 o
   1  -6   7      273.72      277.32      7.10 o
   2  -6   7      158.31      151.23      4.86 o
   3  -6   7       10.84       13.36      2.01 o
   4  -6   7      100.26      105.99      5.70 o
   5  -6   7        0.21        2.66      2.31 o
   6  -6   7        6.77        1.37      6.87 o
  -7  -5   7        0.72       -0.44      2.26 o
  -6  -5   7       30.27       27.49      3.51 o
  -5  -5   7       26.08       22.47      2.29 o
  -4  -5   7       57.35       62.06      2.28 o
  -3  -5   7      210.96      198.18      4.46 o
  -2  -5   7       10.29        9.08      1.24 o
  -1  -5   7        1.63        0.09      1.62 o
   0  -5   7      127.21      126.65      3.44 o
   1  -5   7      164.82      148.76      4.93 o
   2  -5   7      175.19      194.66      4.71 o
   3  -5   7      445.01      491.39     13.31 o
   4  -5   7      207.51      199.99      7.02 o
   5  -5   7        0.06       -0.88      1.17 o
   6  -5   7        1.48       -0.23      2.71 o
  -8  -4   7       15.97       13.81      2.49 o
  -7  -4   7        2.79        2.97      2.00 o
  -6  -4   7       16.24       15.52      1.33 o
  -5  -4   7      264.01      289.20     10.62 o
  -4  -4   7      101.11       84.91      2.67 o
  -3  -4   7       24.98       21.44      1.31 o
  -2  -4   7      254.73      245.12      5.22 o
  -1  -4   7        0.04       -0.93      1.24 o
   0  -4   7       17.45       18.48      1.49 o
   1  -4   7      911.64      907.18     16.34 o
   2  -4   7        2.90        4.08      1.24 o
   3  -4   7        9.81        3.00      5.17 o
   4  -4   7      117.37      129.73      5.55 o
   5  -4   7        2.51        0.31      1.41 o
   6  -4   7       15.42       14.28      3.33 o
  -8  -3   7       18.52       22.57      5.54 o
  -7  -3   7        4.92        3.79      2.12 o
  -6  -3   7        0.06       -0.22      0.87 o
  -5  -3   7       79.24       82.16      5.04 o
  -4  -3   7      122.48      119.95      3.17 o
  -3  -3   7      347.08      375.18      7.07 o
  -2  -3   7      172.31      171.83      4.00 o
  -1  -3   7      343.98      320.39      7.50 o
   0  -3   7        7.88       10.19      3.62 o
   1  -3   7       12.71       13.75      1.35 o
   2  -3   7      257.34      272.97      7.60 o
   3  -3   7      786.93      822.30     16.31 o
   4  -3   7       21.27       27.43      1.91 o
   5  -3   7        7.38        8.03      1.20 o
   6  -3   7       78.77       76.64      5.73 o
  -8  -2   7       15.22       17.94      3.50 o
  -7  -2   7      131.06      133.33      4.37 o
  -6  -2   7       76.61       76.63      2.83 o
  -5  -2   7       85.67       82.89      4.88 o
  -4  -2   7       77.27       67.47      2.66 o
  -3  -2   7      425.48      422.64     12.00 o
  -2  -2   7       10.28        8.19      0.92 o
  -1  -2   7      395.30      427.73      9.64 o
   0  -2   7      163.03      148.67      5.59 o
   1  -2   7        4.76        4.86      1.37 o
   2  -2   7       92.92       82.51      3.89 o
   3  -2   7       84.58       98.47      3.70 o
   4  -2   7        5.03        3.84      1.62 o
   5  -2   7       52.12       53.43      3.81 o
   6  -2   7        0.38       -3.46      3.44 o
  -8  -1   7       19.33       18.52      3.75 o
  -7  -1   7       11.90        6.75      1.72 o
  -6  -1   7        0.10       -0.39      0.90 o
  -5  -1   7       30.29       28.12      1.60 o
  -4  -1   7      435.18      450.49     10.05 o
  -3  -1   7      359.88      360.00      7.94 o
  -2  -1   7      242.48      241.24      5.17 o
  -1  -1   7        5.03        5.10      1.80 o
   0  -1   7      227.87      237.32      5.96 o
   1  -1   7      393.60      398.37      9.13 o
   2  -1   7      347.90      360.01      8.54 o
   3  -1   7        7.20        3.96      2.37 o
   4  -1   7       33.51       30.25      2.56 o
   5  -1   7      102.52      104.49     10.20 o
   6  -1   7        4.35       -2.19      2.60 o
  -8   0   7       80.08       89.11      5.60 o
  -7   0   7        8.08        5.42      1.45 o
  -6   0   7       22.18       22.44      2.26 o
  -5   0   7       76.05       78.46      3.37 o
  -4   0   7      130.50      129.24      4.04 o
  -3   0   7      171.80      170.26      4.84 o
  -2   0   7      525.57      566.85     11.47 o
  -1   0   7       21.90       18.19      2.94 o
   0   0   7        7.71        9.54      1.50 o
   1   0   7       49.94       43.81      5.31 o
   2   0   7       53.35       44.46      1.82 o
   3   0   7       53.94       53.37      1.70 o
   4   0   7       90.27      104.68      4.73 o
   5   0   7        5.35       -0.25      1.69 o
   6   0   7       40.53       42.04      4.64 o
  -8   1   7        4.51        4.44      3.06 o
  -7   1   7        0.10        1.39      1.75 o
  -6   1   7       83.09       79.79      4.08 o
  -5   1   7        3.69        5.05      1.50 o
  -4   1   7       25.44       25.57      1.95 o
  -3   1   7      777.39      791.99     16.02 o
  -2   1   7       63.37       64.43      1.98 o
  -1   1   7       26.25       25.85      1.14 o
   0   1   7      540.36      562.57     10.57 o
   1   1   7      161.53      158.95      3.84 o
   2   1   7        7.77        3.68      0.90 o
   3   1   7        6.43        7.68      0.93 o
   4   1   7        3.52        3.29      1.70 o
   5   1   7       64.53       54.66      3.69 o
  -8   2   7       16.00       24.70      4.27 o
  -7   2   7      111.06      106.39      8.14 o
  -6   2   7       13.29       13.05      2.17 o
  -5   2   7       77.93       79.61      3.91 o
  -4   2   7      101.20       99.19      3.42 o
  -3   2   7       47.26       46.86      2.31 o
  -2   2   7      318.55      337.40      7.30 o
  -1   2   7      357.80      381.29      8.09 o
   0   2   7      252.98      249.35      4.92 o
   1   2   7       33.13       37.37      1.77 o
   2   2   7        4.37        4.95      0.93 o
   3   2   7       38.44       39.88      3.03 o
   4   2   7       19.66       24.68      4.17 o
   5   2   7       72.44       83.00      5.70 o
  -8   3   7       10.38        8.74      7.51 o
  -7   3   7       25.34       32.74      7.32 o
  -6   3   7      104.94      104.96      4.65 o
  -5   3   7       80.57       76.91      4.85 o
  -4   3   7      172.64      181.12      7.55 o
  -3   3   7      149.93      144.50     10.47 o
  -2   3   7        0.96       -1.15      1.44 o
  -1   3   7      197.55      232.12      8.11 o
   0   3   7      280.87      293.31     11.33 o
   1   3   7       15.74       15.28      1.53 o
   2   3   7       40.77       35.98      1.93 o
   3   3   7      102.26       78.73      3.55 o
   4   3   7        4.22        5.72      2.72 o
  -7   4   7        6.92        6.10      2.99 o
  -6   4   7      105.90      108.93     11.38 o
  -5   4   7       57.63       58.81      4.61 o
  -4   4   7       98.56      107.47      5.65 o
  -3   4   7        1.24       -3.31      2.92 o
  -2   4   7      242.13      259.65      7.31 o
  -1   4   7      157.06      153.32      4.98 o
   0   4   7        4.62        3.81      1.22 o
   1   4   7        0.95        1.20      1.69 o
   2   4   7      111.44      113.43      6.04 o
   3   4   7        0.67        0.00      1.25 o
  -6   5   7       24.15       20.87      3.88 o
  -5   5   7      114.86      120.82      7.64 o
  -4   5   7       22.82       16.23      3.62 o
  -3   5   7       16.30       12.90      2.84 o
  -2   5   7       69.47       78.54      5.53 o
  -1   5   7       53.38       48.41      2.39 o
   0   5   7        8.64        9.78      1.84 o
   1   5   7        1.23        4.06      2.44 o
   2   5   7       14.91       12.01      2.86 o
  -5   6   7        4.20        5.35      3.26 o
  -4   6   7        2.54       -4.24      2.83 o
  -3   6   7      130.70      127.15     10.55 o
  -2   6   7       98.86       85.85      6.08 o
  -1   6   7        0.06        1.56      3.81 o
   0   6   7        0.32       -0.89      1.83 o
   1   6   7       22.40       21.42      4.14 o
  -3  -9   8        3.55        0.37      2.64 o
  -2  -9   8       25.97       23.02      3.96 o
  -1  -9   8       53.14       58.28      9.50 o
   0  -9   8        1.20        1.13      2.16 o
   1  -9   8       83.02       85.45      7.43 o
   2  -9   8       18.44       17.67      3.24 o
  -4  -8   8       15.96       16.23      5.04 o
  -3  -8   8       16.06       12.24      3.00 o
  -2  -8   8       30.74       26.42      2.87 o
  -1  -8   8        3.59        1.65      1.90 o
   0  -8   8        5.33        5.90      1.66 o
   1  -8   8       17.23       16.39      2.94 o
   2  -8   8       24.80       26.21      2.89 o
   3  -8   8       12.34        8.27      2.41 o
  -5  -7   8       17.45       17.03      4.20 o
  -4  -7   8       87.66       95.11      7.43 o
  -3  -7   8        3.47        3.13      1.78 o
  -2  -7   8       11.68       11.77      2.50 o
  -1  -7   8        4.71        2.01      1.47 o
   0  -7   8       70.35       72.25      7.20 o
   1  -7   8       52.85       53.48      3.12 o
   2  -7   8        0.02        0.91      2.99 o
   3  -7   8        0.49        0.48      2.13 o
   4  -7   8       52.79       50.99      3.91 o
  -6  -6   8       10.58       11.40      2.87 o
  -5  -6   8       31.21       33.01      3.47 o
  -4  -6   8        7.16        6.76      1.54 o
  -3  -6   8       98.97       87.11      3.41 o
  -2  -6   8        0.21       -0.99      1.04 o
  -1  -6   8        0.02        2.12      1.08 o
   0  -6   8        6.06        3.54      1.37 o
   1  -6   8        8.51        7.83      1.58 o
   2  -6   8       32.73       33.02      2.73 o
   3  -6   8        2.00        1.73      1.65 o
   4  -6   8       19.69       17.94      4.15 o
   5  -6   8        7.17        9.23      3.53 o
  -7  -5   8       43.78       48.28      6.79 o
  -6  -5   8        4.77        8.12      2.49 o
  -5  -5   8        1.25        0.26      1.06 o
  -4  -5   8       82.78       76.36      3.09 o
  -3  -5   8       19.95       22.45      1.90 o
  -2  -5   8        1.19        1.45      1.34 o
  -1  -5   8      212.45      205.87     14.28 o
   0  -5   8       78.30       65.39      4.15 o
   1  -5   8        0.69        2.31      1.57 o
   2  -5   8        3.44        7.24      7.00 o
   3  -5   8       12.37       13.61      2.48 o
   4  -5   8       55.94       61.55      9.97 o
   5  -5   8       75.97       56.67      5.40 o
  -7  -4   8        3.62        2.63      2.03 o
  -6  -4   8       27.54       36.04      4.56 o
  -5  -4   8        3.03        0.07      1.29 o
  -4  -4   8       73.21       81.21      3.08 o
  -3  -4   8       65.08       49.34      4.29 o
  -2  -4   8      113.86      112.45      4.52 o
  -1  -4   8       15.08       16.63      3.02 o
   0  -4   8       57.20       60.98      2.90 o
   1  -4   8       12.94       16.70      1.68 o
   2  -4   8        6.97        5.26      1.89 o
   3  -4   8        0.30        1.54      1.78 o
   4  -4   8       20.97       24.76      2.49 o
   5  -4   8       19.83       15.35      4.46 o
  -8  -3   8       39.83       34.44      4.34 o
  -7  -3   8       38.73       41.09      4.09 o
  -6  -3   8       67.02       69.43      3.09 o
  -5  -3   8       26.87       28.60      2.43 o
  -4  -3   8        0.01        2.39      1.08 o
  -3  -3   8       12.81       15.18      1.23 o
  -2  -3   8      328.22      316.13      6.96 o
  -1  -3   8      164.01      147.80      4.71 o
   0  -3   8       11.56       15.93      1.79 o
   1  -3   8        0.99        4.11      1.32 o
   2  -3   8      170.48      183.16      5.29 o
   3  -3   8        0.50        1.02      2.94 o
   4  -3   8       86.30       84.49      4.04 o
   5  -3   8       30.81       28.60      6.22 o
  -8  -2   8        9.64       11.77      4.76 o
  -7  -2   8       16.65       14.59      2.62 o
  -6  -2   8        3.73        2.19      1.57 o
  -5  -2   8       77.78       75.96      3.85 o
  -4  -2   8        8.10        3.01      2.24 o
  -3  -2   8      137.13      139.35      3.86 o
  -2  -2   8       31.17       23.74      1.43 o
  -1  -2   8       28.58       26.56      4.95 o
   0  -2   8       16.31       18.44      1.86 o
   1  -2   8        0.48        2.00      1.32 o
   2  -2   8       19.87       20.11      1.63 o
   3  -2   8        0.14        1.83      1.37 o
   4  -2   8        7.27        6.11      3.49 o
   5  -2   8       42.92       40.56      4.32 o
  -8  -1   8       13.46       15.66      3.71 o
  -7  -1   8       67.32       59.81      8.62 o
  -6  -1   8       12.90       11.06      4.07 o
  -5  -1   8        0.28        0.47      1.81 o
  -4  -1   8       37.61       30.92      2.47 o
  -3  -1   8       25.68       22.78      2.03 o
  -2  -1   8      337.02      333.90      6.95 o
  -1  -1   8       55.10       55.99      5.43 o
   0  -1   8       45.99       48.64      2.70 o
   1  -1   8      101.71      104.74      4.31 o
   2  -1   8        3.28        3.87      1.60 o
   3  -1   8       51.91       60.95      2.27 o
   4  -1   8       40.06       35.85      9.02 o
   5  -1   8       11.66       13.94      3.13 o
  -8   0   8       65.84       64.61      8.09 o
  -7   0   8        9.61       11.89      2.28 o
  -6   0   8       42.61       42.47      2.85 o
  -5   0   8       15.44       15.44      2.37 o
  -4   0   8        7.91        4.32      1.80 o
  -3   0   8      231.02      232.26      5.54 o
  -2   0   8        0.16       -0.20      1.37 o
  -1   0   8       52.54       45.84      3.09 o
   0   0   8       83.83       95.11      3.14 o
   1   0   8       12.74       16.37      1.49 o
   2   0   8        0.82        3.58      3.39 o
   3   0   8        0.78        0.92      1.06 o
   4   0   8        8.72        9.50      2.75 o
   5   0   8       14.88       19.89      6.09 o
  -8   1   8        5.30        2.20      4.38 o
  -7   1   8      114.83      105.23      5.17 o
  -6   1   8       11.20        7.02      2.54 o
  -5   1   8        3.84        1.74      2.51 o
  -4   1   8       83.99       85.79      7.44 o
  -3   1   8        6.74        4.34      3.12 o
  -2   1   8      136.71      134.74      3.50 o
  -1   1   8       80.41       81.28      2.28 o
   0   1   8      136.52      140.92      3.63 o
   1   1   8       17.39       16.16      1.47 o
   2   1   8      132.21      143.86      4.36 o
   3   1   8       33.35       34.61      3.04 o
   4   1   8        7.92        5.45      2.64 o
  -7   2   8       80.43       85.99      9.66 o
  -6   2   8        0.28       -0.87      2.30 o
  -5   2   8      253.46      246.99     11.17 o
  -4   2   8       31.19       36.20      3.95 o
  -3   2   8        1.03       -1.16      1.59 o
  -2   2   8       18.46       16.98      4.62 o
  -1   2   8       27.50       27.16      3.74 o
   0   2   8       41.97       38.15      2.32 o
   1   2   8      102.84      115.49      3.38 o
   2   2   8        0.18        0.30      2.43 o
   3   2   8       54.23       47.28      4.39 o
   4   2   8        0.04        3.74      2.99 o
  -7   3   8        1.80        5.49      4.21 o
  -6   3   8       31.61       27.54      7.96 o
  -5   3   8       63.55       55.02      7.61 o
  -4   3   8       60.23       62.70      4.74 o
  -3   3   8       14.99       14.57      3.52 o
  -2   3   8       14.62       15.43      4.78 o
  -1   3   8       23.21       23.03      2.41 o
   0   3   8       24.68       19.76      1.71 o
   1   3   8      121.28      119.97      4.22 o
   2   3   8       20.73       21.01      3.18 o
   3   3   8       14.86       14.02      3.10 o
  -6   4   8      199.71      224.34     11.19 o
  -5   4   8       27.90       26.90      4.12 o
  -4   4   8        9.58        9.45      3.04 o
  -3   4   8        2.22        3.89      2.59 o
  -2   4   8       23.87       19.57      3.20 o
  -1   4   8        3.37       -1.29      2.68 o
   0   4   8       33.45       30.83      2.47 o
   1   4   8        0.28        2.30      1.73 o
   2   4   8       18.13       23.11      3.76 o
  -4   5   8        2.80        5.17      5.37 o
  -3   5   8        9.32       10.10      5.51 o
  -2   5   8       14.46       18.02      3.50 o
  -1   5   8        0.01       -0.71      2.62 o
   0   5   8       13.90       13.87      2.68 o
  -3  -8   9       42.36       40.83      3.52 o
  -2  -8   9        6.53        6.87      2.15 o
  -1  -8   9        4.35        2.24      2.61 o
   0  -8   9        8.57       11.13      4.14 o
   1  -8   9       38.25       40.21      3.72 o
  -4  -7   9       28.35       34.05      3.91 o
  -3  -7   9        0.26        1.97      1.91 o
  -2  -7   9       59.49       59.92      3.54 o
  -1  -7   9        2.26        2.68      1.45 o
   0  -7   9       34.18       36.99      3.66 o
   1  -7   9        1.05        1.74      1.99 o
   2  -7   9       44.72       46.97      4.08 o
   3  -7   9       13.54       10.74      3.15 o
  -5  -6   9       65.28       62.64      4.60 o
  -4  -6   9       12.22       14.27      2.62 o
  -3  -6   9       28.70       27.03      5.01 o
  -2  -6   9        0.59        2.09      1.44 o
  -1  -6   9       14.86       15.31      3.07 o
   0  -6   9        2.99        2.41      2.87 o
   1  -6   9       26.78       27.61      2.71 o
   2  -6   9      151.83      156.87     15.91 o
   3  -6   9        1.31       -0.74      4.38 o
  -6  -5   9       36.78       38.76      4.60 o
  -5  -5   9       49.49       47.89      4.95 o
  -4  -5   9        0.54        1.74      1.58 o
  -3  -5   9       30.09       30.61      2.25 o
  -2  -5   9        0.85        1.40      1.19 o
  -1  -5   9       33.16       32.37      3.17 o
   0  -5   9       32.83       27.84      2.46 o
   1  -5   9      127.79      138.59      6.92 o
   2  -5   9        5.08        6.28      2.11 o
   3  -5   9      119.86      132.28     14.94 o
   4  -5   9       66.00       49.54      6.14 o
  -7  -4   9       35.92       41.89      5.65 o
  -6  -4   9       58.19       57.27      6.44 o
  -5  -4   9        3.53        3.86      1.65 o
  -4  -4   9      160.61      173.47      5.21 o
  -3  -4   9       69.31       67.52      2.94 o
  -2  -4   9        2.74        1.35      1.41 o
  -1  -4   9        0.97        2.64      2.56 o
   0  -4   9        1.30        0.04      1.14 o
   1  -4   9       22.00       21.78      2.55 o
   2  -4   9      186.11      197.56      7.03 o
   3  -4   9      189.82      197.71      9.34 o
   4  -4   9        0.69       -4.03      4.25 o
  -7  -3   9        0.55        0.74      2.74 o
  -6  -3   9        2.93        4.76      2.94 o
  -5  -3   9       41.82       34.98      3.08 o
  -4  -3   9      172.30      200.33      9.95 o
  -3  -3   9        9.84        5.50      1.13 o
  -2  -3   9      115.34      105.64      8.89 o
  -1  -3   9       24.27       26.47      5.40 o
   0  -3   9       52.98       52.19      4.67 o
   1  -3   9       12.60        7.37      2.00 o
   2  -3   9       66.97       64.55      3.66 o
   3  -3   9        7.94        5.56      1.87 o
   4  -3   9      290.31      298.20     13.37 o
  -7  -2   9       29.87       35.76      6.42 o
  -6  -2   9       35.70       30.48      7.12 o
  -5  -2   9       23.52       17.69      2.43 o
  -4  -2   9        2.29        2.05      1.75 o
  -3  -2   9       84.28       83.59      6.05 o
  -2  -2   9       61.85       62.92      2.54 o
  -1  -2   9       15.50       12.34      2.06 o
   0  -2   9       65.99       78.77      5.45 o
   1  -2   9        0.84       -0.05      2.56 o
   2  -2   9       16.04       13.92      3.37 o
   3  -2   9       70.78       66.89      7.81 o
   4  -2   9       90.56       81.64      6.85 o
  -7  -1   9       41.58       36.63      6.25 o
  -6  -1   9        3.67        1.43      3.93 o
  -5  -1   9        8.03        6.99      2.64 o
  -4  -1   9        2.42        3.22      1.74 o
  -3  -1   9       92.60       79.44      5.85 o
  -2  -1   9       42.71       47.15      2.15 o
  -1  -1   9       45.07       53.60      9.20 o
   0  -1   9        1.51        0.57      2.04 o
   1  -1   9        8.65        9.36      3.31 o
   2  -1   9        5.95        5.33      2.33 o
   3  -1   9      147.18      152.93      8.40 o
   4  -1   9       11.50       11.56      4.30 o
  -7   0   9        2.38        4.65      2.83 o
  -6   0   9       38.90       32.75      3.65 o
  -5   0   9        3.51        2.96      3.20 o
  -4   0   9       40.60       39.14      3.80 o
  -3   0   9        1.51        2.46      3.25 o
  -2   0   9        0.53        0.50      1.23 o
  -1   0   9       40.52       37.05      2.46 o
   0   0   9        2.01        1.25      1.93 o
   1   0   9        5.11        4.01      1.81 o
   2   0   9       49.87       58.82      4.61 o
   3   0   9        2.13       -0.81      2.46 o
  -7   1   9        2.24        5.12      3.16 o
  -6   1   9        3.98        3.01      2.75 o
  -5   1   9        8.26        5.48      2.65 o
  -4   1   9       18.40       17.01      2.97 o
  -3   1   9       10.03        8.68      2.70 o
  -2   1   9      240.97      275.05      8.54 o
  -1   1   9        9.98       10.03      1.31 o
   0   1   9        4.58        5.65      1.23 o
   1   1   9        4.36        2.14      2.19 o
   2   1   9       87.57      100.10      6.41 o
   3   1   9       37.40       33.09      4.66 o
  -6   2   9        0.02       -5.72      3.81 o
  -5   2   9       31.13       33.66      3.97 o
  -4   2   9        8.63        1.35      5.80 o
  -3   2   9       55.17       52.58      4.69 o
  -2   2   9       26.18       26.44      4.61 o
  -1   2   9       27.41       23.20      2.94 o
   0   2   9      121.16      121.22     17.93 o
   1   2   9        9.69       11.59      3.23 o
   2   2   9        3.65        3.96      3.74 o
  -5   3   9        7.54        1.51      5.44 o
  -4   3   9        2.65       11.20      5.55 o
  -3   3   9       36.96       47.42      5.26 o
  -2   3   9       21.72       21.45      6.06 o
  -1   3   9      112.40      116.45      7.15 o
   0   3   9       41.30       33.48      4.93 o
   1   3   9       91.80      102.08      7.42 o
  -4   4   9        1.99        3.07      3.12 o
  -3   4   9        1.93        1.88      2.92 o
  -2   4   9        2.05       -1.14      3.82 o
  -1   4   9       23.54       16.26      6.54 o
  -3  -7  10        1.29       -1.12      2.99 o
  -2  -7  10       10.24        8.11      3.87 o
  -1  -7  10       29.66       20.17      3.81 o
   0  -7  10       19.79       18.89      3.15 o
  -4  -6  10        0.21       -0.12      2.52 o
  -3  -6  10        0.00       -1.86      2.07 o
  -2  -6  10        1.69        2.05      1.97 o
  -1  -6  10        9.40        9.90      1.88 o
   0  -6  10       35.69       31.56      3.27 o
   1  -6  10       75.49       79.87      9.07 o
   2  -6  10       11.13       10.13      2.91 o
  -5  -5  10        9.59        4.51      3.37 o
  -4  -5  10        1.84        3.22      2.08 o
  -3  -5  10      111.86      101.29      8.69 o
  -2  -5  10        0.01        1.16      1.57 o
  -1  -5  10        0.27        3.05      2.23 o
   0  -5  10        1.07       -0.43      2.55 o
   1  -5  10       54.78       53.71      3.94 o
   2  -5  10        6.16        4.36      2.46 o
  -5  -4  10        3.26        5.25      3.64 o
  -4  -4  10       25.60       26.60      2.45 o
  -3  -4  10       28.91       32.46      9.38 o
  -2  -4  10        8.80        8.37      2.18 o
  -1  -4  10      191.95      183.50      9.41 o
   0  -4  10       29.09       33.51      4.12 o
   1  -4  10       21.57       23.31      6.23 o
   2  -4  10       14.76       16.33      3.82 o
   3  -4  10       11.83        2.57      5.05 o
  -6  -3  10       11.89        4.24      3.64 o
  -5  -3  10       27.35       33.95      4.51 o
  -4  -3  10       60.98       62.00      8.37 o
  -3  -3  10       19.97       19.39      2.91 o
  -2  -3  10       70.40       65.42      3.88 o
  -1  -3  10       49.45       36.67      3.72 o
   0  -3  10       30.42       22.96      3.25 o
   1  -3  10       49.26       50.09      3.48 o
   2  -3  10       91.13       95.91      5.40 o
   3  -3  10        0.42        3.65      3.70 o
  -6  -2  10        7.07        8.99      2.75 o
  -5  -2  10       23.45       16.89      7.51 o
  -4  -2  10       18.83       20.88      3.25 o
  -3  -2  10        2.52        4.67      2.56 o
  -2  -2  10      120.01      137.07     15.73 o
  -1  -2  10       54.08       48.73      4.60 o
   0  -2  10       66.60       56.46     12.84 o
   1  -2  10        7.45        5.18      2.74 o
   2  -2  10       10.64        9.15      3.23 o
   3  -2  10        0.47        0.12      4.94 o
  -6  -1  10        3.63        6.13      3.75 o
  -5  -1  10       77.63       91.80     13.20 o
  -4  -1  10        1.46       -0.62      3.27 o
  -3  -1  10       14.09       12.93      3.22 o
  -2  -1  10        0.29        1.36      3.33 o
  -1  -1  10       58.85       51.67      5.20 o
   0  -1  10       68.11       64.54      5.45 o
   1  -1  10       56.45       53.06      4.98 o
   2  -1  10        1.31       -2.74      6.10 o
  -6   0  10        6.01        6.72      3.11 o
  -5   0  10        4.43        5.11      2.72 o
  -4   0  10        0.92       -0.16      3.53 o
  -3   0  10       65.11       68.44      5.49 o
  -2   0  10       93.70      101.36      6.83 o
  -1   0  10       76.88       69.14      6.89 o
   0   0  10       46.27       37.36      3.35 o
   1   0  10       22.03       22.50      3.91 o
   2   0  10        0.66       -0.51      4.24 o
  -5   1  10        0.05        1.13      3.55 o
  -4   1  10       13.84        6.63      5.32 o
  -3   1  10       11.32       16.20      3.55 o
  -2   1  10       31.40       27.57      3.94 o
  -1   1  10        0.03        5.51      3.11 o
   0   1  10      245.77      271.81     13.40 o
   1   1  10       34.56       40.52      6.99 o
  -4   2  10       52.97       47.28      5.69 o
  -3   2  10       12.24       13.69      4.53 o
  -2   2  10       17.38       21.74      6.44 o
  -1   2  10      115.29       89.82     14.26 o
   0   2  10       38.64       30.65      5.11 o
  -2  -5  11       38.68       38.25      4.57 o
  -1  -5  11       30.91       30.86      3.09 o
  -3  -4  11       20.22       26.88      4.64 o
  -2  -4  11       15.03       11.06      3.22 o
  -1  -4  11       63.53       61.66      5.55 o
   0  -4  11       49.23       45.00      4.06 o
  -4  -3  11        4.73        4.75      3.04 o
  -3  -3  11      113.87      112.80     10.90 o
  -2  -3  11        4.77        9.90      3.35 o
  -1  -3  11        0.36       -1.31      2.74 o
   0  -3  11        4.73        7.31      3.44 o
  -4  -2  11        5.98        3.96      8.55 o
  -3  -2  11        0.04       -1.30      2.99 o
  -2  -2  11      122.88      133.12     12.38 o
  -1  -2  11        2.61        4.94      3.19 o
   0  -2  11        0.10       -1.16      3.62 o
  -3  -1  11       87.22       91.75      6.89 o
  -2  -1  11        5.95       11.22      5.17 o
  -1  -1  11        0.44        1.93      3.86 o
   0  -1  11        6.53        8.45      3.63 o
  -2   0  11       43.45       42.85      4.75 o
 
